# Supplementary material for: Primary Sources of Polycyclic Aromatic Hydrocarbons to Streambed Sediment in Great Lakes Tributaries Using Multiple Lines of Evidence
Source: Environ Toxicol Chem. 2020 Jun 11;39(7):1392–408. doi: 10.1002/etc.4727 (PMC7383861; doi:10.1002/etc.4727)
Supplement: Supplementary file 1 — Supporting information [file ETC-39-1392-s001.xlsx]

## Sheet: 1.sites
Table S1. Sampling locations and basin statistics. Methods used to compute basin characteristics and land use are described in the text. [nr, near; km2, square kilometers]
Lake	Watershed	Site name	Site abbreviation	USGS site number	Latitude	Longitude	Basin characteristics and land use statistics (in percent unless specified)
							Drainage area (km2)	Population density (people/km2)	Impervious surfaces	Parking	Major transportation	Commercial	Industrial & miliary	Residential	Urban total
Erie	Clinton	Cinton River at Sterling Heights, MI	MI_CLT	04161820	42.6145	-83.0266	802.792	443.28	15.5	3.2	2.75	6.17	2.8	30.32	47.69
		Red Run at Ryan Rd nr Warren, MI	MI_RRR	04162010	42.5295	-83.0685	88.7014	1734.43	52.28	8.76	4.37	21.4	7.58	57.49	99.67
		Bear Cr Immediately DS at Miller Drain at Warren, MI	MI_BAR	04162510	42.5236	-83.023	48	1518	72	10.9	12.2	17.8	23.8	45.9	100
		Red Run at 15 Mile Rd at Sterling Heights, MI	MI_RRS	04163060	42.5525	-82.986	274.556	1608.59	52.67	8.47	5.45	20.17	7.79	58.32	99.23
		North Branch Clinton River nr Mt. Clemens, MI	MI_NBC	04164500	42.6292	-82.8888	512.327	83.73	3.71	1.06	0.55	0.61	1.38	6.12	11.88
		Clinton River at Moravian Dr at Mount Clemens, MI	MI_CRM	04165500	42.5959	-82.9088	1937.04	610.77	20.68	3.69	2.57	7.29	3.37	32.61	51.07
	Cuyahoga	Cuyahoga River at Old Portage, OH	OH_CRP	04206000	41.1356	-81.5471	1046.8	297.09	9.25	2.07	2.5	3.93	1.31	17.4	27.91
		Cuyahoga River at Independence, OH	OH_CRI	04208000	41.3953	-81.6298	1835.91	326.15	11.21	2.64	2.93	5.08	2.32	23.61	37.13
		West Cr at Independence, OH	OH_WCI	04208501	41.4135	-81.6473	35.3379	1130.34	27.58	5.67	4.55	16.13	0.4	56.98	81.29
		Cuyahoga River at Munroe Falls, OH	OH_CRM	410832081262100	41.1457	-81.4574	841.111	159.12	5.06	1.29	1.73	1.93	0.69	11.27	17.89
		Tinkers Cr at Dunham Rd nr Independence, OH	OH_TCD	412226081344500	41.375	-81.5758	245.743	461.92	19.87	5.04	4.22	10	7.28	36.26	62.94
	Maumee	Maumee River at Waterville, OH	OH_MRW	04193500	41.5001	-83.7127	16295.3	54.19	2.43	0.76	0.91	0.79	0.43	2.77	6.32
		Swan Cr at Toledo, OH	OH_SCT	04194000	41.627	-83.594	518.519	174.14	6.9	1.57	2.79	2.86	0.79	10.77	19.39
		Swan Cr at Oak Openings Metropark, OH	OH_SCO	413217083492900	41.538	-83.825	232.055	56.59	2.3	0.67	1.61	0.4	0.21	2.84	6.84
		Swan Cr at Township Road EF Near Swanton, OH	OH_SCE	413308083541800	41.552	-83.905	65.3584	48.77	2.04	0.55	0.92	0.34	0.08	2.79	4.97
	Rocky	West Branch Rocky River nr Medina, OH	OH_WBR	04201079	41.153	-81.834	157.972	322.83	9.81	2.18	3.24	3.11	1.49	25.84	37.53
		Rocky River nr Berea, OH	OH_RRB	04201500	41.406	-81.887	692.251	357.66	9.49	2.22	2.35	3.34	1.48	26.5	37.83
		Rocky River above STP nr Lakewood, OH	OH_RRS	04201555	41.469	-81.833	754.501	407.83	11.48	2.64	3.64	4.42	1.76	27.5	41.66
		East Branch Rocky River at W Center St, Berea, OH	OH_EBR	412204081511300	41.368	-81.854	192.787	440.61	10.39	2.42	2.81	3.43	1.5	32.33	44.57
	Rouge	River Rouge at Birmingham, MI	MI_RRB	04166000	42.5459	-83.2235	95.1741	657.76	24.18	4.66	5.14	9.06	2.85	68.76	90.65
		River Rouge at Detroit, MI	MI_RRD	04166500	42.3731	-83.2547	476.316	964.52	33.62	6.01	4.85	14.31	3.31	62.72	92.04
		Lower River Rouge at Beck Rd nr Sheldon, MI	MI_LRB	04167300	42.2836	-83.5055	24.3066	242.49	7.93	1.13	0.8	0.64	0.06	11.09	21.03
		Lower River Rouge at Haggerty Rd at Wayne, MI	MI_LRH	04167497	42.2797	-83.4469	95.4434	375.55	16.37	2.72	6.77	2.96	2.69	22.77	41.34
		Lower River Rouge at Wayne Road at Wayne, MI	MI_LRW	04167665	42.285	-83.3839	182.758	594.51	22.7	3.69	5.32	4.66	4.95	36.34	56.33
Huron	Saginaw	Saginaw River at Saginaw, MI	MI_SAG	04157000	43.4128	-83.9631	15508.8	68.62	2.96	0.75	0.83	0.87	0.26	4.83	8.18
Michigan	Burns Ditch	Portage-Burns Waterway at Portage, IN	IN_PBW	04095090	41.6223	-87.1759	857.376	345.36	14.03	2.58	3.49	5.71	0.97	22.1	35.98
		Coffee Cr DS of 1100 N nr Chesterton, IN	IN_CCU	413538087022402	41.5939	-87.04	31.8048	67.61	3.43	1.04	2.69	2.35	0	2.67	8.73
		Coffee Cr at Chesterton, IN	IN_CCD	413701087030001	41.6169	-87.05	39.9321	122.27	6.44	1.49	4.26	3.33	0.06	7.49	16.76
	Fox	Garners Cr at Park Street at Kaukauna, WI	WI_GCK	04084468	44.2647	-88.3054	20.5119	833.76	29.56	4.03	2.58	8.77	1.18	63.24	79.13
		East River below Cedar St at Green Bay, WI	WI_ERG	040851379	44.5149	-88.0013	380.876	199.64	7.11	1.39	1.57	1.78	0.54	12.12	18.29
		West Branch Mud Cr below Cth BB at Appleton, WI	WI_WMC	0408442390	44.2406	-88.463	26.2135	174.67	17.46	3.41	16.87	5.98	1.06	20.53	46.24
		Ashwaubenon Cr above Parkview Rd at De Pere, WI	WI_ACA	0408507150	44.4664	-88.0642	75.3603	106.37	9.52	2.08	2.59	2.8	2.73	8.36	20.86
	Grand	Peacock Ditch at Grand River Ave nr Ionia, MI	MI_PEA	04116012	42.8861	-85.0897	14.7715	8.95	1.5	0.57	2.78	0.02	0	0	3.34
		Indian Mill Cr at Turner Ave at Grand Rapids, MI	MI_IND	04118990	42.9947	-85.6781	44.3437	297.25	16.15	3.47	2.81	6.08	4.94	25.17	44.48
		Plaster Cr at 28th St at Grand Rapids, MI	MI_PLS	04119055	42.9128	-85.6506	118.924	468.34	26.7	5.85	6.16	12.59	8.69	27.97	60.02
		Tributary to Buck Cr at Division Ave at Wyoming, MI	MI_TBC	04119138	42.8714	-85.6645	15.9413	1395.5	47.89	8.93	0.02	18.57	15.34	61.54	97.24
		Buck Cr at State Hwy M-21 at Grandville, MI	MI_BCK	04119162	42.9058	-85.7747	130.911	761.13	29.94	5.1	2.98	10.7	5.32	44.36	68.55
		Grand River at Eastmanville, MI	MI_GRE	04119300	43.0147	-85.9559	13559.6	109.06	4.27	1.03	1.19	1.41	0.56	6.13	11.09
	Indiana Harbor Canal	Indiana Harbor Canal at East Chicago, IN	IN_IHC	04092750	41.6492	-87.4687	99.6063	913.52	47.24	9.79	16.35	15.11	21.92	25.48	82.58
	Kalamazoo	Kalamazoo River at New Richmond, MI	MI_KAL	04108660	42.6509	-86.1067	5121.53	91.1	3.52	0.93	1.18	1.2	0.48	5.44	10.02
	Manitowoc	Manitowoc River at Manitowoc, WI	WI_MAM	04085427	44.1062	-87.716	1343.24	24.51	1.61	0.57	0.62	0.24	0.11	0.88	2.97
	Milwaukee	Milwaukee River at Milwaukee, WI	WI_MIE	04087000	43.1006	-87.9099	1785.38	194.66	6	1.26	1.26	1.72	0.83	9.09	15.24
		Menomonee River at Cth F Near Germantown, WI	WI_MEF	04087014	43.236	-88.119	29.4681	67.1	2.28	0.65	0.16	0.56	0	2.95	6.07
		Menomonee River at Butler, WI	WI_MEB	04087040	43.1131	-88.0699	153.603	386.87	18.36	3.53	2.59	5.27	5.34	32.81	50.85
		Little Menomonee River at Lovers Ln at Milwaukee, WI	WI_LML	04087072	43.1061	-88.0535	55.2661	634.32	19.47	3.84	3.76	5.7	6.22	26.43	46.02
		Menomonee River above Church St at Wauwatosa, WI	WI_MEC	04087098	43.0503	-88.0148	288.456	578.51	23.06	4.54	4.45	6.99	6.98	36	60.94
		Menomonee River nr N 25th St at Milwaukee, WI	WI_MET	04087141	43.0324	-87.9462	354.806	966.03	28.44	5.07	4.92	8.05	6.96	40.98	68.09
		Milwaukee River at Mouth at Milwaukee, WI	WI_MIM	04087170	43.0244	-87.8983	2239.63	433.59	11.75	2.21	2.4	3.32	2.37	15.76	27.26
		Milwaukee River at Walnut St at Milwaukee, WI	WI_MIP	040870112	43.0511	-87.9077	1804.08	232.69	6.51	1.33	1.3	1.9	0.89	9.58	16.06
		Menomonee River at Ridge Blvd at Wauwatosa, WI	WI_MER	040870837	43.0656	-88.0369	232.745	524.61	21.29	4.14	3.9	5.82	7.02	31.89	54.19
		Underwood Cr at Juneau Blvd at Elm Grove, WI	WI_UCJ	040870855	43.046	-88.081	22.5893	519.64	20.98	4.35	2.68	12.17	0.26	61.94	80.78
		Kinnickinnic River at Lincoln Ave at Milwaukee, WI	WI_KKL	040871607	43.0058	-87.9138	61.5234	2264.99	51.39	8.35	15.2	11.53	12.74	48.5	99.27
		Northridge Lake Site NTR.1 nr Milwaukee, WI	WI_NRL	431046087595401	43.1804	-88.0028	3.54225	1440.55	48.66	8.79	6.48	27.66	4.26	55.02	93.92
	Oak	Oak Cr at Mill Pond at South Milwaukee, WI	WI_OCM	04087206	42.9131	-87.8546	68.526	739.11	30.57	5.63	9.41	7.28	10.42	37.06	68.83
	Root	Root River at Layton Ave at Greenfield, WI	WI_RRL	04087213	42.9589	-88.04	30.8903	1149.76	31.81	4.96	5.14	8.76	1.15	70.2	93.63
		Root River nr Franklin, WI	WI_RRR	04087220	42.8736	-87.9958	126.716	830.33	24.51	3.75	3.2	7	1.05	55.33	72.66
		Root River nr Clayton Park at Racine, WI	WI_RRC	04087241	42.7242	-87.7968	505.946	333.56	11.64	1.99	2.06	3.11	1.13	20.58	30.93
	Saint Joseph	Saint Joseph River at Niles, MI	MI_SJO	04101500	41.8292	-86.2597	9627.69	80.04	3.77	0.98	1.1	1.26	0.74	5.33	10.02
Ontario	Cascadilla	Cascadilla Cr at Ithaca, NY	NY_CCI	422644076300001	42.4458	-76.5003	37.4788	150.08	2.31	1.01	0.55	2.88	0.02	2.29	6.61
	Genesee	Genesee River at Ford St Bridge, Rochester, NY	NY_GRF	04231600	43.1417	-77.6163	6403.03	44.6	1.23	0.63	1.27	0.52	0.21	1.49	4.37
	Irondequoit	Irondequoit Cr at Railroad Mills nr Fishers, NY	NY_ICR	04232034	43.0278	-77.4781	99.917	78.18	2.44	1.1	1.86	1.26	0.97	4.55	9.57
		Allen Cr Near Rochester, NY	NY_ACR	04232050	43.1303	-77.5186	79.9779	757.51	17.78	4.9	6.45	12.29	1.88	39.91	66.58
		Irondequoit Cr above Blossom Rd nr Rochester, NY	NY_ICB	0423205010	43.145	-77.5119	364.006	441.72	8.9	2.78	3.38	5.67	1.21	26.71	40.9
		Thomas Cr at East Rochester, NY	NY_TCR	430629077274701	43.1082	-77.4633	73.9728	366.54	5.43	1.83	1.23	2.81	0.8	22.14	29.78
	Northrup	Northrup Cr at North Greece, NY	NY_NCG	0422026250	43.2536	-77.7422	26.3744	294.49	5.62	1.62	2.13	3.15	0.01	14.67	23.03
	Oswego	Harbor Brook at Hiawatha Blvd, Syracuse, NY	NY_HBK	04240105	43.0561	-76.185	31.2925	781.89	16.4	3.27	1.63	7.69	0.63	33.58	48.53
		Geddes Brook at Fairmount, NY	NY_GBF	04240253	43.0572	-76.2342	21.8083	593.8	14.51	2.9	3.88	6.09	0.41	30.27	44.52
		Ley Cr at Lemoyne and Factory at Mattydale, NY	NY_LEY	430524076084201	43.0901	-76.1451	62.1377	812.02	33.98	8.7	10.83	19	15.03	24.29	72.33
	Slater	Slater Cr at Hojack Industrial Pk at Mount Read, NY	NY_SCH	431542077382401	43.2617	-77.64	11.6777	1609.81	25.4	4.98	2.56	8.5	0.4	80.68	94.21
Superior	Bad	Bad River nr Odanah, WI	WI_BRO	04027000	46.4866	-90.6963	1545.18	2.79	0.24	0.2	0.31	0.03	0	0.06	0.69
	Saint Louis	Saint Louis River at Scanlon, MN	MN_SLR	04024000	46.7033	-92.4188	8889.51	9.17	0.5	0.26	0.29	0.15	0.08	0.37	1.23

## Sheet: 2.compound info
Table S2. PAH compounds analyzed in sediment samples. [* U.S. Environmental Protection Agency priority pollutants; LMW, low molecular weight (2-3 rings); HMW, high molecular weight (>3 rings); g/mol, grams per mole; PEC, Probable Effect Concentration; ΣESBTU, Sum Equilibrium Partitioning Sediment Benchmark Toxic Unit; NA, not applicable]
Parameter	Abbreviation	Classified as LMW or HMW	Molecular weight (g/mol)	Included in PEC calculation	Included in ΣESBTU calculation	Included in 12-compound profile analyses
naphthalene *	Naph	LMW	128.2	x	x
acenaphthylene *	Acen	LMW	152.2	x	x
acenaphthene *		LMW	154.2	x	x
fluorene *	Flu	LMW	166.2	x	x
anthracene *	Anth	LMW	178.2	x	x	x
phenanthrene *	Phen	LMW	178.2	x	x	x
pyrene *	Pyr	HMW	202.3	x	x	x
fluoranthene *	FluA	HMW	202.3	x	x	x
benz[a]anthracene *	BaA	HMW	228.3	x	x	x
chrysene *	Ch	HMW	228.3	x	x	x
benzo[a]pyrene *	BaP	HMW	252.3	x	x	x
benzo[b]fluoranthene *	BbF	HMW	252.3	x	x	x
benzo[e]pyrene	BeP	HMW	252.3		x	x
benzo[k]fluoranthene *	BkF	HMW	252.3	x	x	x
perylene		HMW	252.3		x
indeno[1,2,3-cd]pyrene *	IndPy	HMW	276.3	x	x	x
benzo[g,h,i]perylene *	BghiP	HMW	276.4	x	x	x
dibenz[a,h]anthracene *		HMW	278.3	x	x
c1-alylated fluorene		LMW	166.2		x
c1-alkylated benz[a]anthracene/chrysene		HMW	228.3		x
c1-alkylated fluoranthene/pyrene		HMW	202.3		x
c1-alkylated naphthalene		LMW	128.2		x
c1-alkylated phenanthrene/anthracene		LMW	178.2		x
c2-alylated fluorene		LMW	166.2		x
c2-alkylated benz[a]anthracene/chrysene		HMW	228.3		x
c2-alkylated fluoranthene/pyrene		HMW	202.3
c2-alkylated naphthalene		LMW	128.2		x
c2-alkylated phenanthrene/anthracene		LMW	178.2		x
c3-alylated fluorene		LMW	166.2		x
c3-alkylated benz[a]anthracene/chrysene		HMW	228.3		x
c3-alkylated fluoranthene/pyrene		HMW	202.3		x
c3-alkylated naphthalene		LMW	128.2		x
c3-alkylated phenanthrene/anthracene		LMW	178.2		x
c4-alkylated benz[a]anthracene/chrysene		HMW	228.3		x
c4-alkylated naphthalene		LMW	128.2		x
c4-alkylated phenanthrene/anthracene		LMW	178.2		x

## Sheet: 3. source profiles
Table S3. Proportional concentrations of 12 PAHs in potential sources.
Compound	Power plant emissions (PPLT)	Residential heating (RESI)	Coal average (CCB1)	Coke oven emissions (COKE)	Diesel vehicle particulate emissions (DVEM)	Gasoline vehicle particulate emissions (GVEM)	Traffic tunnel air (TUN1)	Vehicle/traffic average (VAVG)	Used motor oil #1 (UMO1)	Used motor oil #2 (UMO2)	Pine wood soot particles #1 (PIN1)	Pine wood soot particles #2 (PIN2)	Oak wood soot particles (OAKS)	Fuel-oil combustion particles (FOC1)	Tire particles (TIRE)	Asphalt (ASP2)	CT-sealant pavement scrapings, fresh (CTR0)	CT-sealant pavement dust from seven cities (CTD7)	Creosote-treated railway ties, weathered (CRE2)	Creosote product (CRE4)
	Van Metre and Mahler 2014	Van Metre and Mahler 2014	Van Metre and Mahler 2014	Van Metre and Mahler 2014	Van Metre and Mahler 2014	Van Metre and Mahler 2014	Van Metre and Mahler 2014	Van Metre and Mahler 2014	Van Metre and Mahler 2014	Van Metre and Mahler 2014	Van Metre and Mahler 2014	Crane 2014	Crane 2014	Van Metre and Mahler 2014	Van Metre and Mahler 2014	Van Metre and Mahler 2014	Van Metre et al. 2012	Baldwin et al. 2016	Covino et al. 2015	Neff 2002
anthracene	0.016	0.07	0.033	0.02	0.036	0.007	0.02	0.026	0.157	0.093	0.016	0.007	0.011	0.056	0.006	0.033	0.081	0.007	0.059	0.058
benz[a]anthracene	0.099	0.044	0.087	0.111	0.028	0.063	0.063	0.046	0.064	0.057	0.084	0.086	0.039	0.017	0.022	0.032	0.064	0.058	0.052	0.042
benzo[a]pyrene	0.035	0.034	0.061	0.1	0.027	0.058	0.073	0.048	0.074	0.05	0.049	0.085	0.043	0.058	0.027	0.076	0.041	0.067	0.028	0.018
benzo[b]fluoranthene	0.073	0.064	0.099	0.127	0.044	0.074	0.088	0.064	0.036	0.024	0.054	0.072	0.039	0.034	0.025	0.068	0.063	0.114	0.025	0.02
benzo[e]pyrene	0.061	0.025	0.063	0.109	0.028	0.079	0.065	0.049	0.074	0.036	0.031	0.041	0.024	0.032	0.064	0.086	0.028	0.06	0.028	0.018
benzo[g,h,i]perylene	0.039	0.016	0.039	0.07	0.027	0.128	0.109	0.071	0.052	0.038	0.03	0.044	0.024	0.067	0.156	0.109	0.009	0.046	0.012	0.005
benzo[k]fluoranthene	0.015	0.03	0.046	0.082	0.02	0.059	0.061	0.042	0.007	0.016	0.046	0.07	0.049	0.019	0.017	0.046	0.028	0.043	0.014	0.018
chrysene	0.192	0.064	0.121	0.118	0.09	0.092	0.1	0.096	0.031	0.05	0.078	0.134	0.531	0.016	0.083	0.082	0.066	0.097	0.057	0.034
fluoranthene	0.16	0.216	0.139	0.077	0.26	0.139	0.102	0.167	0.077	0.127	0.271	0.169	0.075	0.197	0.14	0.094	0.207	0.215	0.227	0.24
indeno[1,2,3-cd]pyrene	0.026	0.018	0.033	0.037	0.026	0.032	0.094	0.055	0.046	0.026	0.036	0.012	0.009	0.153	0.018	0.049	0.011	0.044	0.009	0.006
phenanthrene	0.143	0.333	0.164	0.072	0.244	0.029	0.103	0.165	0.27	0.281	0.046	0.064	0.056	0.166	0.045	0.201	0.257	0.09	0.334	0.367
pyrene	0.14	0.085	0.115	0.078	0.171	0.241	0.123	0.171	0.111	0.204	0.259	0.217	0.099	0.184	0.397	0.124	0.144	0.159	0.156	0.174

## Sheet: 4. PMF input concentrations
Table S4. Positive Matrix Factorization (PMF) input concentrations, in µg/kg.
sample_id	Total	Acenaphthene	Acenaphthylene	Anthracene	Benz_a_anthracene	Benzo_a_pyrene	Benzo_b_fluoranthene	Benzo_e_pyrene	Benzo_ghi_perylene	Benzo_k_fluoranthene	C1Chrysenes	C1Fluoranthenes/Pyrenes	C1Fluorenes	C1Phenanthrenes/Anthracenes	C2Chrysenes	C2Fluoranthenes/Pyrenes	C2Fluorenes	C2Phenanthrenes/Anthracenes	C3Chrysenes	C3Fluoranthenes/Pyrenes	C3Phenanthrenes/Anthracenes	C4Phenanthrenes/Anthracenes	Chrysene	Dibenz_ah_anthracene	Fluoranthene	Fluorene	Indeno_123cd_pyrene	Perylene	Phenanthrene	Pyrene
IN-CCD	4174.37	31.94	5.45	59.57	184.67	180.47	212.71	152.44	131.39	209.96	80.8	189.34	17.92	112.47	42.4	114.48	23.4	80.61	32.47	53.44	51.85	28.76	268.99	31.16	655.09	39.71	145.36	185.56	373.35	478.61
IN-CCU	656.14	4.05	0.84	3.65	11.89	14.65	16.89	14.48	11.51	15.36	20.93	33.18	2.94	24.95	24.11	38.67	7.4	74.79	28.42	31.32	85.86	44.84	20.02	2.74	30.03	4.97	10.75	34.98	12.87	29.05
MI-BAR	4448.37	10.18	2.46	30.4	221.29	216.53	334.29	249.76	227.53	299.21	92.1	168.29	6.47	82.59	62.03	128.17	14.09	61.15	57.64	55.59	41.49	21.47	359.98	46.42	622.73	16.74	244.73	58.04	247.75	469.25
MI-CRM	7359.17	14.45	4.19	29.67	296.36	356.82	563.7	411.48	420.48	498.13	109.22	258.16	8.96	99.73	47.13	175.25	11.92	52.68	40.26	57.23	27.64	14.15	556.78	74.59	1343.78	24.14	440.64	106.9	460.71	854.02
MI-IND	2371.38	3.57	2.34	13.12	140.09	129.53	170.69	128.46	117.17	169.57	47.27	92.3	1.92	33.35	18.67	72.48	3.21	22.18	14.65	23.13	11.44	5.25	188.87	27.16	370.52	5.23	132.11	37.08	113.12	276.9
MI-LRB	917.11	2.33	1.64	7.22	41.81	45.62	60.29	45.87	41.57	57.01	20.66	36.56	2.29	19.55	14.39	23.91	4.07	18.25	9.99	13.04	14.67	7.94	64.69	8.1	136.09	4.95	43.08	23.47	45.7	102.35
MI-LRH	583.33	1.27	0.82	2.94	6.02	5.26	11.09	9.9	9.73	6.8	12.96	17.36	5.95	55.78	23.86	22.5	13.57	61.96	18.71	21.28	62.07	24.73	25.63	1.04	49.29	2.71	4.77	19.16	43.76	42.41
MI-LRW	36852.9	55.37	15.66	537.2	2271.59	1715.35	1862.45	1312.48	1121.67	1850.36	484.34	1362.17	62.48	780.69	177.69	667.74	70.66	334.9	107.1	191.64	166.94	66.66	2516.68	335.25	7421.11	163.96	1308.34	487.78	4167.49	5237.17
MI-PEA	1516.25	9.9	0.86	35.1	80.71	67.01	66.86	49	44.04	73.22	30.89	70.68	4.62	39.22	15.31	26.83	4.62	20.46	9.23	12.6	12.03	8.05	72.36	11.05	225.04	12.63	50.34	203.02	95.7	164.87
MI-PLS	3343.23	21.83	2.28	18.92	166.49	122.74	210.77	150.9	135.31	203.86	57.56	115.37	4.45	55.27	23.8	90.39	4.52	21.43	16.63	29.51	8.79	4.98	244.66	30.73	606.49	23.29	151.49	36.4	358.38	425.99
MI-RRB	2650.99	9.38	6.41	27.53	136.24	134.53	150.32	117.79	115.88	147.64	51.71	119.15	7.46	68.02	33.1	65.35	9.55	39.79	32.1	32.34	27.09	14.53	177.63	23.38	421.31	14.12	123.05	44.72	184.25	316.62
MI-RRD	17181.8	146.16	7.78	158.13	835.52	831.61	1135.59	769.25	750.62	983.71	253.47	537.99	36.81	274.53	97.05	359.28	48.6	149.57	61.03	121.88	76.08	35.05	1271.11	150.94	2988.93	127.12	804.86	239.42	1648.53	2281.16
MI-RRR	70413.7	97.92	29.29	207.59	2937.07	4129.48	5899.2	4519.3	4455	5562.61	1016.12	1999.37	47.64	656.62	507.07	1559.98	50.58	296.84	435.18	640.43	146.58	100.58	5505.63	866.03	10940	158.3	4974.6	865.36	3557.63	8251.67
MI-RRS	13935.4	59.9	13.82	133.93	761.19	697.23	809.07	621.25	597.73	833.2	251.95	476.15	18.74	238.7	87.51	328.37	26.1	121.84	61.34	101.2	53.17	19.99	1045.04	135.57	2434.97	63.01	665.12	199.96	1174.6	1904.78
MI-SAG	1449.38	8.39	2.14	9.56	55.95	80.45	104.06	84.72	78.51	95.27	30.5	50.73	3.07	22.07	27.29	39.1	4.47	16.57	33.51	23.09	20.67	8.69	105.8	13.72	188.71	10.84	79.43	32.13	73.59	146.35
MI-SJO	7910.15	23.08	26.72	91.08	508.62	462.57	438.82	373.02	343.31	505.63	242.47	472.18	16.11	196.07	93.19	203.77	18.38	119.89	39.11	73.66	54.33	19.24	571.3	83.94	1010.19	31.46	376.34	108.1	487.92	919.65
MI-TBC	14816.1	115.15	5.68	226.97	774.18	725.08	797.64	549.14	524.58	760.22	208.29	549.35	28.73	270.19	65.71	224.21	18.98	100.27	45.45	77.85	35.95	14.38	1028.96	128.75	2768.29	136.61	644.45	193.3	1808.87	1988.84
NY-ACR	13130.9	69.73	7.13	173.75	712.88	610.12	679.2	480.87	443.37	714.12	240.79	572.66	31.22	325.15	87.05	310.43	27.83	141.21	61.84	109.41	49.37	19.1	893.32	119.26	2363.74	104.77	513.55	160.01	1435.78	1673.21
NY-CCI	4267.21	7.53	25.64	47.48	214.14	199.35	194.01	154.35	135.9	214.51	146.93	194.57	10.58	133.61	136.27	220.73	23.32	129.22	159.04	136.89	104.71	66.48	243.62	38.57	468.8	13.79	146.53	58.29	260.68	381.67
NY-GRF	1215.55	2.24	1.71	6.13	31.33	39.48	54.13	41.44	37.47	48.57	33.43	44.8	6.93	30.87	29.84	33.8	16.32	51.71	25.58	24.39	42.6	27.45	60.79	7.2	96.71	4.4	39.29	264.84	33.3	78.8
NY-HBK	44827.6	151.33	64.48	427.38	2350.81	2678.65	2964.33	2155.85	2061.04	2510.87	939.34	1715.58	138.49	937.9	444.04	1261.16	116.45	597.87	288.97	477.67	271.66	109.21	3204.14	460.78	6631.41	313.8	2258.29	580.45	3615.29	5100.36
NY-ICB	17680	85.85	5.1	253.85	873.1	905.16	1179.55	702.81	661.65	945.15	285.05	657.51	29.12	313.07	108.18	369.84	26.81	147.45	90.05	134.55	60.52	24.98	1331.91	162	3229.6	133.24	756.59	236.82	1656.83	2313.62
NY-LEY	40310.1	169.27	44.22	424.17	2174.92	2342.92	2579.44	1895.19	1798.61	2144.83	908.34	1689.17	95.06	1000.24	424.4	1204.36	122.87	619.44	273.92	466.14	283.87	124.84	2896.92	398.39	5960.5	195.21	1934.46	503.19	2999.39	4635.78
NY-NCG	1343.28	2.44	1.13	8.01	60.09	79.96	103.67	73.7	72.38	97.49	30.47	55.94	2.03	20.09	13.73	34.74	3.42	13.67	15.87	15.39	7.53	5.62	96.73	14.64	195.25	3.96	80.26	40.16	53.5	141.41
NY-SCH	53473.3	123.65	18.76	350.88	2821.34	3222.65	3704.59	2575.94	2612.95	3498.39	817.58	1741.37	49.45	736.62	309.45	1206.24	53.89	358.9	229.24	384.52	149.94	59.93	3967.48	555.52	9348.87	166.09	2982.66	698.21	3905.51	6822.7
NY-TCR	2887.98	7.09	4.96	32.55	164.14	169.09	190.63	137.21	134.57	183.31	66.02	127.33	8.12	63.01	32.13	77.67	10.86	39.58	20.36	33.76	18.78	8.14	194.59	33.77	415.02	13.64	152.74	47.18	200.94	300.79
OH-CRM	2509.74	5.38	1.84	29.49	154.06	157.24	185.66	138.39	135.77	184.31	54.05	101.82	3.81	42.92	25.51	61.22	5.44	26.69	22.71	26.71	15.86	8.47	182.61	31.98	328.49	8.02	153.06	48.4	117.63	252.2
OH-CRP	1152.15	9.61	0.77	7.13	47.42	48.59	65.25	49.71	45.78	68.94	18.85	36.87	2.23	21.8	13.07	29.84	3.09	12.92	10.34	11.9	9.26	5.85	75.25	9.11	194.13	9.94	51.87	13.26	138.19	141.18
OH-EBR	927.11	4.6	1.62	5.54	9.23	11.92	23.15	26.23	33.55	16.73	19.27	37.99	12.91	91.84	32.07	48.58	23.85	84.35	29.42	42.54	80.39	34.08	33.72	3.41	55.15	6	14.76	12.15	81.28	50.78
OH-MRW	1362.59	1.84	3.59	7.69	72.3	69.46	78.04	63.07	54.15	88.12	38.94	63.95	4.64	39.96	26.96	47.33	10.28	45.96	22.15	26.87	37.85	17.24	94.14	12.92	156.94	4.04	56.88	32.62	42.55	142.11
OH-RRB	1084.31	4.78	4.12	5.25	4.46	4.69	8.67	9.95	22.16	4.83	17.91	34.48	16.87	164.42	37.33	50.35	39.32	151.61	31.65	55.11	162.58	61.17	22.15	1.8	16.41	2.66	5.32	4.61	113.95	25.7
OH-RRS	2880.45	12.62	3.62	20.67	109.53	116.63	132.95	97.61	101.5	136.35	48.73	97.63	14.8	147.44	44.34	95.49	35.21	124.37	35.46	58.7	121.63	46.33	165.87	20.23	383.1	15.46	98.93	33.57	276.96	284.72
OH-SCE	291.99	6.89	0.52	1.94	4.13	4.04	6.15	5.31	4.77	5.23	7.38	8.22	3.48	24.44	12.87	9.04	5.79	25.68	10.62	8.83	24.67	12.08	9.87	0.75	16.17	5.14	3.72	33.88	17.6	12.78
OH-SCT	7694.61	34.95	4.96	85	351.91	353.05	464.1	312.64	274.33	448.11	158.54	350.44	30.06	200.38	134.37	188.49	41.75	135.38	46.12	71.71	83.5	50.64	535.84	64.54	1246.32	62.94	332.09	105.4	638.6	888.45
OH-TCD	581.42	1.46	0.83	3.15	12.2	14.3	21.62	19.05	16.33	17.62	12.06	17.9	5.17	50.11	18.1	22.32	11.75	49.98	17.6	19.06	45.86	17.59	27.9	2.71	48.97	2.14	14.53	5.78	45.52	39.81
OH-WCI	3186.03	61.54	4.25	52.73	122.64	132.29	137.68	113.7	116.06	138.36	64.36	115.58	16.57	139.67	64.02	86.55	24.58	107.07	56.34	56.76	97.88	36.37	163.19	24.98	367.07	81.73	112.93	41.71	363.64	285.78
WI-ACA	2069.12	2.41	1.33	6.01	75.56	126.64	191.58	136.55	132.99	157.83	36.03	70.01	1.69	18.43	20.2	53.73	3.15	13.89	22.09	24.2	8.8	6.34	167.42	23.65	291.47	4.7	149.32	34.28	73.18	215.64
WI-ERG	5067.53	7.94	6.65	42.42	244.96	312.6	373.52	277.74	274.6	333.9	108.63	201.43	6.6	84.83	68.99	138.63	10.27	61.82	69.47	65.33	36.32	21.65	374.79	59.42	704.48	12.73	294.34	86	259.85	527.62
WI-KKL	66898.3	396.83	45.81	1327.16	4125.16	3810.64	3808.66	2642.78	2429.5	4065	1137.22	2953.57	188.79	1421.13	385.4	1215.41	161.44	705.05	236.63	486.81	300.19	128.59	4820.59	588.66	11421.7	537.9	2742.79	790.26	5870.13	8154.5
WI-LML	22630.9	225.38	35.39	271.61	1033.7	1108.44	1306.49	984.52	747.5	1203.27	491.61	1183.67	89.84	434.26	319.37	607.29	153.66	493.9	261.34	387.53	402.65	260.86	1461.02	191.89	3637.39	189.23	928.42	307.36	1188.74	2724.6
WI-MEB	12096.2	47.79	9.25	92.08	519.79	662.75	767.79	553.09	511.54	775.13	200.51	492.34	26.57	211.67	85.17	236.55	45.62	159.06	64.93	97.96	112.5	68.58	837.62	102.45	2074.77	67.09	607.01	216.16	866.79	1583.65
WI-MEC	36833.2	146.83	12.15	389.23	1869.22	2014.73	2388.14	1619.65	1416.46	2297.4	591.77	1370.35	50.6	626.74	230.19	892.19	57.13	299.58	184.66	302.14	152.63	64.26	2672.77	405.39	6473.39	202.89	1797.58	494.46	3247.86	4562.8
WI-MER	32930.1	136.32	16.55	433.56	1881.43	1962.41	2107.81	1473.62	1270.59	2108.31	583.01	1297.19	52.36	561.58	260.67	702.67	49.07	287.31	205.23	262.97	139.34	67.24	2365.45	353.76	5507.76	175.16	1628.35	491.07	2574.95	3974.33
WI-MET	19140.1	86.88	13.69	215.19	1066.68	1144.62	1235.77	876.87	844.08	910.51	299.11	655.56	37.32	312.34	169.26	387.82	41.82	177.52	137.25	169.31	107.95	49.7	1358.65	160.39	3341.74	106.1	916.21	237.16	1675.96	2404.62
WI-MIE	18448.8	117.97	11.93	259.14	1050.34	1039.89	987.57	724.89	587.85	969.04	590.02	1099.99	71.27	454.64	246.72	567.8	77.13	354.8	122.66	241.12	177.49	75.98	1271.36	176.86	2615.19	142.48	751.26	242.84	1395.44	2025.15
WI-MIM	32569.3	177.64	33.56	330.08	1642.04	1865.67	2286.29	1654.08	1317.44	1971.89	720.95	1527.49	85.54	743.96	299.49	806.9	89.67	460.29	191.79	314.81	246.25	135.93	2450.37	348.77	4749.01	185.81	1777.87	440.07	2094.64	3621.05
WI-MIP	8575.86	23.68	5.68	60.72	404.81	509.49	649.31	473.09	462.92	593.64	176.52	361.21	13.23	137.03	81.9	218.29	16.51	81.19	68.33	85.8	43.42	22.6	653.63	103.43	1250.4	37.04	514.47	127.19	484	916.33
WI-NRL	11737.9	18.8	4.83	53.79	483.77	643.18	1037.27	669.62	602.05	916.72	184.62	451.3	10.27	121.61	65.66	251.23	14.4	72.99	55.13	84.97	39.39	17.27	1020.01	133.93	1956.1	30.31	765.32	153.41	509.76	1370.17
WI-OCM	31323.9	202.82	48.44	470.72	1719.14	1722.06	1809.51	1305.97	1055.48	1657.99	657.45	1567	97.82	729.95	224.79	669.26	96.02	399.72	148.25	289.67	199.8	99.6	2245.43	316.81	5126.79	264.57	1358.79	409.11	2641.42	3789.51
WI-RRC	7291.68	23.94	7.16	54.93	359.7	448.77	549.66	395.57	353.02	489.79	167.58	292.92	12.31	129.72	74.14	187.71	19.76	85.51	66.68	85.1	49.6	27.29	539.85	82.74	1010.42	29.32	426.32	149.76	402.85	769.56
WI-RRL	6666.79	23.16	11.46	50.99	361.03	274.36	480.57	349.31	317.83	463.5	129.9	284.99	12.09	116.59	56.19	163.73	13.92	69.18	43.29	58.54	40.14	19.66	517.67	77.72	1058.27	27.32	381.39	86.38	393.61	784
WI-RRR	765.18	1.64	1.17	2.86	24.72	41.2	65.54	46.28	41.67	53.23	16.86	28.8	1.74	11.45	10.26	20.77	3.18	12.78	9.4	10.73	13.14	6.69	58.46	8.76	95.29	3.13	50	26.21	27.54	71.68
WI-UCJ	56720.2	283.51	22.84	521.49	2685.95	3070.24	3573.53	2470.3	2259.18	3528.2	818.95	1763.34	65.05	914.03	331.02	1473.81	69.9	370.89	270.08	428.07	180.16	73.34	4027.93	612.84	10099.7	362.66	2808.15	753.25	5736.58	7145.23
WI-WMC	3737.96	7.49	1.39	21.54	129.32	176.13	247.49	178.99	158.35	217.89	82.09	154.41	8.57	108.58	60.38	114.98	10.32	55.15	58.04	58.55	27.65	16.36	265.82	32.08	539.06	15.73	184.52	139.25	256.01	411.82

## Sheet: 5. PMF input uncertainties
Table S5. Positive Matrix Factorization (PMF) input uncertainties, in µg/kg.
sample_id	Total	Acenaphthene	Acenaphthylene	Anthracene	Benz_a_anthracene	Benzo_a_pyrene	Benzo_b_fluoranthene	Benzo_e_pyrene	Benzo_ghi_perylene	Benzo_k_fluoranthene	C1Chrysenes	C1Fluoranthenes/Pyrenes	C1Fluorenes	C1Phenanthrenes/Anthracenes	C2Chrysenes	C2Fluoranthenes/Pyrenes	C2Fluorenes	C2Phenanthrenes/Anthracenes	C3Chrysenes	C3Fluoranthenes/Pyrenes	C3Phenanthrenes/Anthracenes	C4Phenanthrenes/Anthracenes	Chrysene	Dibenz_ah_anthracene	Fluoranthene	Fluorene	Indeno_123cd_pyrene	Perylene	Phenanthrene	Pyrene
IN-CCD	171.047	9.03507	2.12682	16.6704	33.6957	39.4946	38.7808	21.7683	19.4455	30.4742	11.8476	24.4346	2.35441	17.5705	2.74053	15.1728	4.97128	11.8457	4.48546	11.0836	8.76295	3.31044	34.9898	4.02005	90.9278	8.35049	25.2484	20.4886	81.6709	62.6299
IN-CCU	24.5082	1.1594	0.497249	1.05636	2.20066	3.36008	3.11624	2.12663	1.81172	2.32159	3.12925	4.32207	0.437897	3.90653	1.63272	5.15494	1.58426	10.99	3.92616	6.51094	14.5043	5.14575	2.68111	0.594155	4.19029	1.06559	1.93515	3.87343	2.82823	3.84825
MI-BAR	178.018	2.88392	1.00948	8.50989	40.3759	47.3759	60.9428	35.6565	33.657	43.4198	13.4926	21.7172	0.868958	12.9032	3.91232	16.9796	2.99658	8.9867	7.87998	11.5217	7.01248	2.47416	46.8194	5.95028	86.4359	3.52443	42.5002	6.41418	54.1959	61.4041
MI-CRM	321.623	4.09135	1.65652	8.30708	54.0724	78.0626	102.764	58.7414	62.1928	72.2822	16.0001	33.3094	1.19344	15.5807	3.02082	23.2128	2.53986	7.7445	5.53318	11.8655	4.67803	1.64911	72.4127	9.54788	186.579	5.07944	76.5193	11.8067	100.781	111.751
MI-IND	98.845	1.02552	0.966998	3.68017	25.562	28.352	31.1203	18.3442	17.3402	24.6127	6.94659	11.9213	0.320894	5.21575	1.3228	9.61447	0.709917	3.2686	2.09382	4.82413	1.94963	0.655426	24.5706	3.50272	51.4299	1.11739	22.9463	4.10389	24.7464	36.2372
MI-LRB	35.8946	0.688608	0.753967	2.04087	7.63871	10.0409	11.0032	6.571	6.18569	8.30256	3.10356	4.7622	0.377468	3.06841	1.13741	3.23375	0.893755	2.69766	1.53103	2.7788	2.49586	0.958103	8.44201	1.15845	18.8951	1.06561	7.50177	2.61202	10.0014	13.4088
MI-LRH	23.165	0.401738	0.492358	0.865789	1.159	1.53103	2.07562	1.49907	1.56694	1.17607	2.00176	2.31842	0.80552	8.71702	1.6184	3.03882	2.8872	9.10593	2.62926	4.44564	10.4871	2.84689	3.39407	0.498062	6.85495	0.607118	0.972727	2.13643	9.57631	5.58169
MI-LRW	1783.62	15.663	6.02837	150.31	414.721	377.452	340.07	188.444	167.786	268.49	70.8949	175.724	8.17693	121.945	11.145	88.4172	14.9999	49.1999	14.6546	39.6882	28.2015	7.65901	328.315	42.8559	1030.2	34.467	228.136	53.8544	911.704	685.718
MI-PEA	60.2692	2.80758	0.54901	9.82587	14.7318	14.7051	12.201	7.01876	6.55319	10.6507	4.58092	9.14455	0.649781	6.134	1.20721	3.6206	1.00931	3.02152	1.45955	2.7005	2.05538	0.973222	9.43947	1.51917	31.2396	2.66565	8.76143	22.4161	20.9367	21.5846
MI-PLS	153.625	6.17586	0.945874	5.3002	30.3781	26.8669	38.4261	21.5463	20.0213	29.5866	8.44596	14.894	0.615041	8.63709	1.60331	11.9817	0.979774	3.15879	2.34732	6.13604	1.50723	0.627142	31.8239	3.95414	84.1818	4.89964	26.3108	4.02901	78.3961	55.7438
MI-RRB	108.421	2.65876	2.47822	7.70762	24.8597	29.4461	27.4075	16.822	17.1502	21.4324	7.59562	15.3824	0.997381	10.6282	2.16215	8.67382	2.03736	5.85138	4.42325	6.72211	4.58346	1.68689	23.1099	3.02627	58.4794	2.97544	21.374	4.94619	40.3056	41.4342
MI-RRD	774.269	41.3345	2.99722	44.2457	152.441	181.918	207.079	109.812	111.019	142.738	37.1016	69.4037	4.81609	42.8826	6.08433	47.573	10.3153	21.9737	8.34614	25.2373	12.8532	4.02719	165.446	19.2969	414.888	26.7215	139.765	26.4339	360.627	298.558
MI-RRR	3048.48	27.6926	11.1924	58.0846	535.943	903.656	1075.49	645.244	659.066	807.286	148.711	257.92	6.23156	102.565	31.5998	206.543	10.736	43.607	59.32	132.571	24.7596	11.5312	716.175	110.68	1518.51	33.2756	863.928	95.5364	778.259	1079.83
MI-RRS	617.22	16.9407	5.29014	37.4745	138.88	152.522	147.494	88.6848	88.4064	120.899	36.8783	61.4263	2.45747	37.2859	5.48815	43.4803	5.54203	17.9003	8.38434	20.957	8.98447	2.30671	136.054	17.3322	338.001	13.2462	115.499	22.0776	256.958	249.312
MI-SAG	56.1169	2.38197	0.923295	2.69166	10.2167	17.636	18.9778	12.1072	11.6333	13.8435	4.52297	6.58045	0.462494	3.46124	1.85026	5.22262	0.976021	2.45379	4.62538	4.82918	3.5049	1.04301	13.7786	1.83765	26.1975	2.29015	13.8052	3.56341	16.1008	19.1623
MI-SJO	315.95	6.53009	10.2103	25.4859	92.7986	101.193	79.9986	53.2514	50.7802	73.3704	35.4926	60.9149	2.1181	30.6276	5.84899	26.9875	3.90701	17.6144	5.37777	15.2623	9.18124	2.22522	74.301	10.7406	140.215	6.61689	65.3539	11.9388	106.733	120.338
MI-TBC	713.385	32.5649	2.19996	63.5067	141.25	158.614	145.41	78.3913	77.5877	110.31	30.4895	70.8686	3.76033	42.2045	4.14042	29.6913	4.03252	14.732	6.22578	16.1257	6.07752	1.66833	133.961	16.461	384.261	28.7161	111.91	21.3423	395.699	260.306
NY-ACR	601.266	19.7206	2.75003	48.616	130.066	133.468	123.819	68.6461	65.5775	103.621	35.2458	73.8757	4.08585	50.7892	5.46323	41.1056	5.90926	20.7456	8.45459	22.6564	8.34329	2.2067	116.363	15.2493	328.117	22.0237	89.1795	17.6678	314.089	219.028
NY-CCI	151.696	2.13794	9.79752	13.2879	39.0718	43.6209	35.3716	22.0398	20.1104	31.1328	21.514	25.1077	1.4002	20.8719	8.51681	29.2317	4.95339	18.9846	21.6878	28.3435	17.6879	7.62413	31.6901	4.95556	65.0711	2.90699	25.4507	6.44317	57.0245	49.9456
NY-GRF	43.7822	0.684753	0.84726	1.75676	5.73976	8.75384	9.89062	5.95802	5.61125	7.10602	4.97457	5.84137	0.951044	4.83684	2.06543	4.55513	3.47523	7.6057	3.60084	5.11978	7.20517	3.16864	7.9568	1.14416	13.4372	0.96928	6.86059	29.2414	7.29428	10.346
NY-HBK	1885.48	42.7972	24.627	119.582	428.952	586.208	540.458	307.866	305.012	364.329	137.477	221.312	18.104	146.501	27.6852	166.981	24.7132	87.8283	39.4017	98.8831	45.8857	12.5239	416.841	58.8934	920.469	65.9617	392.249	64.0837	790.858	667.461
NY-ICB	802.234	24.2796	2.01286	71.0281	159.298	198.008	215.127	100.328	97.8616	137.144	41.7259	84.8227	3.81627	48.9029	6.79426	48.9735	5.69597	21.6634	12.3039	27.8636	10.2282	2.88526	173.427	20.7135	448.306	28.0084	131.384	26.148	362.45	302.845
NY-LEY	1668.13	47.8705	16.8946	118.684	396.86	512.779	470.296	270.661	266.208	311.217	132.94	217.905	12.429	156.238	26.4606	159.46	26.0752	90.9968	37.3498	96.496	47.9477	14.3134	376.889	50.9202	827.347	41.0346	336.023	55.5543	656.131	606.672
NY-NCG	54.2004	0.715712	0.595177	2.25862	10.9704	17.5246	18.9059	10.534	10.7253	14.1626	4.51083	7.24458	0.344667	3.15143	1.09274	4.64389	0.758337	2.02895	2.26745	3.24938	1.30446	0.706331	12.5981	1.93926	27.1046	0.860974	13.948	4.4452	11.7067	18.5146
NY-SCH	2376.08	34.969	7.17863	98.1768	514.837	705.409	675.452	367.929	386.768	507.874	119.656	224.638	6.46834	115.061	19.2953	159.708	11.4384	52.7235	31.2557	79.5993	25.3271	6.87639	516.219	70.998	1297.67	34.9131	518.098	77.0833	854.357	892.878
NY-TCR	118.033	2.01225	1.92764	9.11092	29.9494	37.0009	34.7548	19.5926	19.9116	26.6055	9.68126	16.4358	1.07996	9.8456	2.09258	10.2999	2.31315	5.82011	2.84132	7.01235	3.18258	0.9684	25.3138	4.34025	57.6062	2.8741	26.5278	5.21674	43.9564	39.3626
OH-CRM	101.326	1.53207	0.793992	8.2554	28.1106	34.4105	33.8491	19.7612	20.0896	26.7508	7.93527	13.148	0.536629	6.70914	1.70959	8.12697	1.17157	3.92937	3.15883	5.56036	2.69134	1.00488	23.7568	4.11398	45.5963	1.69763	26.5836	5.35122	25.7329	33.0056
OH-CRP	52.7528	2.72366	0.480445	2.01185	8.65927	10.6751	11.9044	7.113	6.79828	10.023	2.82972	4.79268	0.353482	3.41585	1.02952	3.99463	0.685522	1.91706	1.54374	2.53297	1.58715	0.722738	9.80652	1.25555	26.9485	2.09894	9.02109	1.49235	30.2303	18.4828
OH-EBR	35.9226	1.31468	0.731206	1.57343	1.72635	2.80356	4.2486	3.77891	5.00315	2.51564	2.8941	4.93977	1.70035	14.3481	2.10104	6.4618	5.06532	12.3942	4.06229	8.82758	13.5808	3.91559	4.4332	0.655759	7.66746	1.27856	2.61529	1.37672	17.7822	6.67343
OH-MRW	49.1697	0.550605	1.42236	2.16854	13.1963	15.2279	14.2345	9.01712	8.03275	12.8022	5.73469	8.27134	0.641778	6.24759	1.79741	6.29515	2.1915	6.75692	3.08614	5.59436	6.39856	1.99407	12.2596	1.71953	21.7875	0.874788	9.89037	3.61372	9.31173	18.6048
OH-RRB	54.1896	1.36243	1.61595	1.49178	0.885806	1.4119	1.64612	1.49928	3.33015	0.935717	2.69117	4.48558	2.21396	25.6837	2.40433	6.69152	8.3461	22.273	4.35681	11.4225	27.461	7.0149	2.94449	0.514314	2.31431	0.593825	1.04572	0.585768	24.9279	3.4125
OH-RRS	114.466	3.57298	1.42823	5.78887	19.9868	25.5309	24.241	13.9418	15.0234	19.7938	7.15768	12.6072	1.94467	23.0316	2.82893	12.6557	7.47424	18.2718	4.87154	12.1643	20.545	5.31578	21.58	2.626	53.1759	3.25584	17.1862	3.71746	60.5856	37.26
OH-SCE	10.7728	1.95873	0.45554	0.615423	0.853106	1.40325	1.23169	0.930681	0.972937	1.03242	1.28165	1.24375	0.505248	3.82853	1.05782	1.36201	1.24818	3.78352	1.60355	1.93995	4.17684	1.41442	1.4573	0.52876	2.29105	1.1026	0.848403	3.75402	3.86091	1.79415
OH-SCT	320.258	9.88631	1.9488	23.7852	64.2075	77.2392	84.6074	44.6334	40.5802	65.0253	23.2151	45.2125	3.93679	31.301	8.40659	24.9665	8.86288	19.8899	6.33314	14.8614	14.1068	5.81216	69.6902	8.26788	173.066	13.2323	57.6707	11.6417	139.694	116.256
OH-TCD	21.8219	0.450418	0.487157	0.91892	2.25481	3.28105	3.96808	2.76318	2.49105	2.63314	1.87071	2.38328	0.704696	7.8315	1.28684	3.01349	2.50136	7.34666	2.47771	3.98929	7.75012	2.03251	3.68098	0.583824	6.81	0.492286	2.5722	0.700919	9.96089	5.24244
OH-WCI	129.007	17.4043	1.65997	14.756	22.3783	28.9537	25.1029	16.2372	17.1751	20.085	9.43755	14.9203	2.17402	21.8179	4.03185	11.4729	5.21934	15.7306	7.70177	11.7627	16.5338	4.17549	21.2311	3.22262	50.9509	17.1807	19.6162	4.61329	79.5466	37.3985
WI-ACA	86.9083	0.713167	0.678494	1.70993	13.7926	27.7276	34.9295	19.5011	19.6828	22.9134	5.32606	9.05838	0.326174	2.8965	1.465	7.14821	0.71021	2.06538	3.10287	5.05807	1.52038	0.793911	21.7859	3.07391	40.4591	1.01667	25.9364	3.80066	16.0113	28.2252
WI-ERG	203.988	2.26043	2.59786	11.8755	44.6962	68.397	68.0962	39.6541	40.6233	48.458	15.9252	25.9994	0.913298	13.2562	4.39754	18.3757	2.19985	9.08973	9.51432	13.5519	6.14683	2.51155	48.7503	7.62607	97.7839	2.69261	51.1175	9.50459	56.8435	69.0447
WI-KKL	2955.95	112.224	17.4968	371.4	752.693	833.967	694.423	377.468	359.665	590.056	166.434	381.011	24.6762	221.981	24.0241	160.922	34.2586	103.572	32.2628	100.773	50.7032	14.7403	627.125	75.2331	1585.36	113.067	476.461	87.2455	1284.11	1067.12
WI-LML	893.666	63.7379	13.5208	75.9972	188.599	242.822	238.252	140.542	110.558	174.596	71.9519	152.695	11.7452	67.8323	19.9141	80.409	32.6078	72.5548	35.6303	80.2225	68.0085	29.8966	190.185	24.5314	504.9	39.7771	161.221	33.9348	260.06	356.599
WI-MEB	519.044	13.5171	3.56828	25.7664	94.837	144.983	139.97	78.9564	75.6613	112.475	29.3569	63.5169	3.48318	33.0648	5.37374	31.3294	9.68433	23.3687	8.89068	20.2935	19.0047	7.86751	108.936	13.1087	287.992	14.1049	105.409	23.8674	189.611	207.259
WI-MEC	1639.56	41.524	4.65784	108.907	341.138	441.293	435.486	231.471	209.948	333.661	86.6084	176.776	6.61742	97.8972	14.3584	118.128	12.1252	44.0093	25.1792	62.5466	25.781	7.3703	347.884	51.8116	898.557	42.6481	312.357	54.5894	710.495	597.193
WI-MER	1432.11	38.5519	6.33479	121.31	343.294	429.439	384.294	210.44	188.06	306.009	85.3268	167.339	6.84766	87.7194	16.2571	93.0361	10.4154	42.2071	27.9829	54.4393	23.5367	7.71235	307.717	45.214	764.494	36.8194	282.826	54.2153	563.279	520.089
WI-MET	853.373	24.5704	5.24137	60.2108	194.653	250.601	225.334	125.279	125.002	132.117	43.7797	84.5695	4.88224	48.7883	10.5655	51.3511	8.87669	26.0792	18.7188	35.0527	18.2349	5.7025	176.815	20.5037	463.855	22.3032	159.187	26.1843	366.627	314.706
WI-MIE	743.354	33.3625	4.57329	72.508	191.675	227.734	180.107	103.479	86.9456	140.609	86.3522	141.9	9.31759	71.0154	15.3861	75.1795	16.3685	52.1209	16.7328	49.9161	29.9795	8.71214	165.483	22.6085	363.018	29.9501	130.457	26.8114	305.266	265.07
WI-MIM	1332.98	50.2379	12.8351	92.3578	299.677	408.594	416.895	236.322	194.853	286.124	105.518	197.05	11.1872	116.208	18.7001	106.84	19.0322	67.6187	26.1708	65.1764	41.595	15.5866	318.916	44.5827	659.216	39.0593	308.89	48.5873	458.233	473.962
WI-MIP	353.646	6.71318	2.37978	17.0035	73.8637	111.481	118.375	67.5459	68.4846	86.1532	25.8863	46.6219	1.80856	21.4152	5.36253	28.9431	3.54328	11.9468	9.45841	17.8281	7.36603	2.6803	85.0206	13.2755	173.559	7.80383	89.3475	14.0629	105.877	119.912
WI-NRL	508.742	5.32003	1.88912	15.0532	88.2647	140.7	189.163	95.5898	89.0456	133.018	27.0277	58.2213	1.3602	18.9977	4.14675	33.2692	3.06359	10.7262	7.54492	17.6008	6.65929	2.00028	132.829	17.1239	271.546	6.37496	132.899	16.9395	111.51	179.403
WI-OCM	1342.33	57.3579	18.4999	131.708	313.687	376.886	329.921	186.519	156.274	240.576	96.2207	202.144	12.7873	114.019	14.0245	88.6129	20.3769	58.7197	20.2204	59.9659	33.7477	11.4186	292.114	40.4922	711.616	55.6131	236.03	45.1671	577.819	495.907
WI-RRC	295.629	6.77733	2.80761	15.376	65.6302	98.1832	100.206	56.4739	52.222	71.0767	24.5487	37.8002	1.64655	20.2673	4.74124	24.8733	4.20765	12.5695	9.15125	17.6446	8.38952	3.15964	70.2156	10.6044	140.248	6.17299	74.0355	16.5411	88.1246	100.702
WI-RRL	276.869	6.5524	4.39277	14.2696	65.871	60.0253	87.6093	49.8666	47.0114	67.2571	19.0223	36.7689	1.59406	18.2135	3.56231	21.6867	2.96128	10.1664	5.93722	12.1336	6.78543	2.27037	67.3262	9.9447	146.954	5.7465	66.2305	9.54139	86.1026	102.588
WI-RRR	29.7743	0.513325	0.641207	0.861838	4.53158	9.0947	11.9615	6.63366	6.20846	7.76296	2.58481	3.78624	0.337963	1.81689	1.00074	2.84519	0.719618	1.90446	1.4948	2.338	2.2423	0.830776	7.64162	1.26085	13.2365	0.703823	8.70461	2.91589	6.03287	9.40769
WI-UCJ	2594.97	80.1778	8.76976	145.914	490.383	673.42	651.868	353.477	335.502	512.909	119.863	227.476	8.51672	142.773	20.6815	195.138	14.8412	54.4877	36.8449	88.6227	30.4362	8.43064	524.759	78.3297	1402	76.2328	488.275	83.162	1254.95	935.416
WI-WMC	147.769	2.13173	0.72914	6.03705	23.5993	38.5507	45.1217	25.5591	23.434	31.627	12.0425	19.9342	1.15218	16.9638	3.85215	15.2433	2.20649	8.10909	7.95427	12.1449	4.68318	1.90725	34.5799	4.14644	74.8236	3.31745	32.0487	15.3781	56.0033	53.8923

## Sheet: 6. All results
Table S6. PAH and total organic carbon (TOC) concentrations and detection limits for all samples and compounds, including those omitted from PMF analysis. Nondetects are shown with a concentration of 0. Concentrations are in µg/kg, except TOC, which is in percent (%).
Sample ID	Parameter	Concentration	Detection limit
WI-ACA	TOC (%)	1.81	0.05
WI-ACA	Acenaphthene	2.41	0.21
WI-ACA	Acenaphthylene	1.33	0.45
WI-ACA	Anthracene	6.01	0.31
WI-ACA	Benz(a)anthracene	75.56	0.43
WI-ACA	Benzo(a)pyrene	126.64	1.18
WI-ACA	Benzo(b)fluoranthene	191.58	0.56
WI-ACA	Benzo(e)pyrene	136.55	0.58
WI-ACA	Benzo(g,h,i)perylene	132.99	0.73
WI-ACA	Benzo(k)fluoranthene	157.83	0.75
WI-ACA	C1-Chrysenes	36.03	0.75
WI-ACA	C1-Fluoranthenes/Pyrenes	70.01	0.7
WI-ACA	C1-Fluorenes	1.69	0.24
WI-ACA	C1-Naphthalenes	1.79	0.25
WI-ACA	C1-Phenanthrenes/Anthracenes	18.43	0.32
WI-ACA	C2-Chrysenes	20.2	0.75
WI-ACA	C2-Fluoranthenes/Pyrenes	53.73	0.7
WI-ACA	C2-Fluorenes	3.15	0.24
WI-ACA	C2-Naphthalenes	2.57	0.25
WI-ACA	C2-Phenanthrenes/Anthracenes	13.89	0.32
WI-ACA	C3-Chrysenes	22.09	0.75
WI-ACA	C3-Fluoranthenes/Pyrenes	24.2	0.7
WI-ACA	C3-Fluorenes	0	0.24
WI-ACA	C3-Naphthalenes	2.15	0.25
WI-ACA	C3-Phenanthrenes/Anthracenes	8.8	0.32
WI-ACA	C4-Chrysenes	0	0.75
WI-ACA	C4-Naphthalenes	2.27	0.25
WI-ACA	C4-Phenanthrenes/Anthracenes	6.34	0.32
WI-ACA	Chrysene	167.42	0.75
WI-ACA	Dibenz(a,h)anthracene	23.65	0.56
WI-ACA	Fluoranthene	291.47	0.5
WI-ACA	Fluorene	4.7	0.24
WI-ACA	Indeno(1,2,3-cd)pyrene	149.32	0.6
WI-ACA	Naphthalene	2.1	0.25
WI-ACA	Perylene	34.28	0.35
WI-ACA	Phenanthrene	73.18	0.32
WI-ACA	Pyrene	215.64	0.7
NY-ACR	TOC (%)	0.437	0.05
NY-ACR	Acenaphthene	69.73	0.19
NY-ACR	Acenaphthylene	7.13	0.39
NY-ACR	Anthracene	173.75	0.27
NY-ACR	Benz(a)anthracene	712.88	0.38
NY-ACR	Benzo(a)pyrene	610.12	1.04
NY-ACR	Benzo(b)fluoranthene	679.2	0.49
NY-ACR	Benzo(e)pyrene	480.87	0.51
NY-ACR	Benzo(g,h,i)perylene	443.37	0.64
NY-ACR	Benzo(k)fluoranthene	714.12	0.66
NY-ACR	C1-Chrysenes	240.79	0.66
NY-ACR	C1-Fluoranthenes/Pyrenes	572.66	0.62
NY-ACR	C1-Fluorenes	31.22	0.21
NY-ACR	C1-Naphthalenes	8.73	0.22
NY-ACR	C1-Phenanthrenes/Anthracenes	325.15	0.28
NY-ACR	C2-Chrysenes	87.05	0.66
NY-ACR	C2-Fluoranthenes/Pyrenes	310.43	0.62
NY-ACR	C2-Fluorenes	27.83	0.21
NY-ACR	C2-Naphthalenes	16.21	0.22
NY-ACR	C2-Phenanthrenes/Anthracenes	141.21	0.28
NY-ACR	C3-Chrysenes	61.84	0.66
NY-ACR	C3-Fluoranthenes/Pyrenes	109.41	0.62
NY-ACR	C3-Fluorenes	128.67	0.21
NY-ACR	C3-Naphthalenes	17.37	0.22
NY-ACR	C3-Phenanthrenes/Anthracenes	49.37	0.28
NY-ACR	C4-Chrysenes	0	0.66
NY-ACR	C4-Naphthalenes	10.59	0.22
NY-ACR	C4-Phenanthrenes/Anthracenes	19.1	0.28
NY-ACR	Chrysene	893.32	6.59
NY-ACR	Dibenz(a,h)anthracene	119.26	0.49
NY-ACR	Fluoranthene	2363.74	4.43
NY-ACR	Fluorene	104.77	0.21
NY-ACR	Indeno(1,2,3-cd)pyrene	513.55	0.53
NY-ACR	Naphthalene	6.29	0.22
NY-ACR	Perylene	160.01	0.31
NY-ACR	Phenanthrene	1435.78	2.78
NY-ACR	Pyrene	1673.21	6.21
MI-BAR	TOC (%)	0.497	0.05
MI-BAR	Acenaphthene	10.18	0.17
MI-BAR	Acenaphthylene	2.46	0.37
MI-BAR	Anthracene	30.4	0.26
MI-BAR	Benz(a)anthracene	221.29	0.35
MI-BAR	Benzo(a)pyrene	216.53	0.97
MI-BAR	Benzo(b)fluoranthene	334.29	0.46
MI-BAR	Benzo(e)pyrene	249.76	0.48
MI-BAR	Benzo(g,h,i)perylene	227.53	0.6
MI-BAR	Benzo(k)fluoranthene	299.21	0.62
MI-BAR	C1-Chrysenes	92.1	0.61
MI-BAR	C1-Fluoranthenes/Pyrenes	168.29	0.58
MI-BAR	C1-Fluorenes	6.47	0.2
MI-BAR	C1-Naphthalenes	9.75	0.2
MI-BAR	C1-Phenanthrenes/Anthracenes	82.59	0.26
MI-BAR	C2-Chrysenes	62.03	0.61
MI-BAR	C2-Fluoranthenes/Pyrenes	128.17	0.58
MI-BAR	C2-Fluorenes	14.09	0.2
MI-BAR	C2-Naphthalenes	31.82	0.2
MI-BAR	C2-Phenanthrenes/Anthracenes	61.15	0.26
MI-BAR	C3-Chrysenes	57.64	0.61
MI-BAR	C3-Fluoranthenes/Pyrenes	55.59	0.58
MI-BAR	C3-Fluorenes	48.48	0.2
MI-BAR	C3-Naphthalenes	32.96	0.2
MI-BAR	C3-Phenanthrenes/Anthracenes	41.49	0.26
MI-BAR	C4-Chrysenes	34.27	0.61
MI-BAR	C4-Naphthalenes	23.86	0.2
MI-BAR	C4-Phenanthrenes/Anthracenes	21.47	0.26
MI-BAR	Chrysene	359.98	0.61
MI-BAR	Dibenz(a,h)anthracene	46.42	0.46
MI-BAR	Fluoranthene	622.73	0.41
MI-BAR	Fluorene	16.74	0.2
MI-BAR	Indeno(1,2,3-cd)pyrene	244.73	0.49
MI-BAR	Naphthalene	7.04	0.2
MI-BAR	Perylene	58.04	0.29
MI-BAR	Phenanthrene	247.75	0.26
MI-BAR	Pyrene	469.25	0.58
MI-BCK	TOC (%)	0.088	0.05
MI-BCK	Acenaphthene	5.43	0.18
MI-BCK	Acenaphthylene	1.18	0.38
MI-BCK	Anthracene	33.02	0.27
MI-BCK	Benz(a)anthracene	151.96	0.37
MI-BCK	Benzo(a)pyrene	120.26	1.02
MI-BCK	Benzo(b)fluoranthene	167.71	0.48
MI-BCK	Benzo(e)pyrene	117.2	0.5
MI-BCK	Benzo(g,h,i)perylene	107.05	0.63
MI-BCK	Benzo(k)fluoranthene	173.08	0.65
MI-BCK	C1-Chrysenes	39.55	0.64
MI-BCK	C1-Fluoranthenes/Pyrenes	99.94	0.61
MI-BCK	C1-Fluorenes	3.43	0.21
MI-BCK	C1-Naphthalenes	0.66	0.21
MI-BCK	C1-Phenanthrenes/Anthracenes	42.47	0.27
MI-BCK	C2-Chrysenes	16.42	0.64
MI-BCK	C2-Fluoranthenes/Pyrenes	54.9	0.61
MI-BCK	C2-Fluorenes	2.87	0.21
MI-BCK	C2-Naphthalenes	1.4	0.21
MI-BCK	C2-Phenanthrenes/Anthracenes	16.11	0.27
MI-BCK	C3-Chrysenes	12.32	0.64
MI-BCK	C3-Fluoranthenes/Pyrenes	16.55	0.61
MI-BCK	C3-Fluorenes	0	0.21
MI-BCK	C3-Naphthalenes	1.55	0.21
MI-BCK	C3-Phenanthrenes/Anthracenes	6.35	0.27
MI-BCK	C4-Chrysenes	0	0.64
MI-BCK	C4-Naphthalenes	0	0.21
MI-BCK	C4-Phenanthrenes/Anthracenes	0	0.27
MI-BCK	Chrysene	201.57	0.64
MI-BCK	Dibenz(a,h)anthracene	23.26	0.48
MI-BCK	Fluoranthene	511.31	0.43
MI-BCK	Fluorene	9.37	0.21
MI-BCK	Indeno(1,2,3-cd)pyrene	130.95	0.52
MI-BCK	Naphthalene	1.25	0.21
MI-BCK	Perylene	31.85	0.3
MI-BCK	Phenanthrene	236.46	0.27
MI-BCK	Pyrene	369.42	0.61
WI-BRO	TOC (%)	0.263	0.05
WI-BRO	Acenaphthene	0	0.18
WI-BRO	Acenaphthylene	0	0.39
WI-BRO	Anthracene	0.13	0.27
WI-BRO	Benz(a)anthracene	0.6	0.37
WI-BRO	Benzo(a)pyrene	0.61	1.02
WI-BRO	Benzo(b)fluoranthene	0.61	0.48
WI-BRO	Benzo(e)pyrene	0.64	0.51
WI-BRO	Benzo(g,h,i)perylene	0.39	0.63
WI-BRO	Benzo(k)fluoranthene	0.55	0.66
WI-BRO	C1-Chrysenes	0.62	0.65
WI-BRO	C1-Fluoranthenes/Pyrenes	1.15	0.61
WI-BRO	C1-Fluorenes	0	0.21
WI-BRO	C1-Naphthalenes	0.29	0.22
WI-BRO	C1-Phenanthrenes/Anthracenes	0	0.27
WI-BRO	C2-Chrysenes	0	0.65
WI-BRO	C2-Fluoranthenes/Pyrenes	0	0.61
WI-BRO	C2-Fluorenes	0	0.21
WI-BRO	C2-Naphthalenes	0	0.22
WI-BRO	C2-Phenanthrenes/Anthracenes	0	0.27
WI-BRO	C3-Chrysenes	0	0.65
WI-BRO	C3-Fluoranthenes/Pyrenes	0	0.61
WI-BRO	C3-Fluorenes	0	0.21
WI-BRO	C3-Naphthalenes	0	0.22
WI-BRO	C3-Phenanthrenes/Anthracenes	0	0.27
WI-BRO	C4-Chrysenes	0	0.65
WI-BRO	C4-Naphthalenes	0	0.22
WI-BRO	C4-Phenanthrenes/Anthracenes	0	0.27
WI-BRO	Chrysene	0.74	0.65
WI-BRO	Dibenz(a,h)anthracene	0	0.49
WI-BRO	Fluoranthene	1.27	0.44
WI-BRO	Fluorene	0	0.21
WI-BRO	Indeno(1,2,3-cd)pyrene	0.35	0.52
WI-BRO	Naphthalene	0.28	0.22
WI-BRO	Perylene	8.22	0.3
WI-BRO	Phenanthrene	0.64	0.27
WI-BRO	Pyrene	1.25	0.61
IN-CCD	TOC (%)	1.23	0.05
IN-CCD	Acenaphthene	31.94	0.21
IN-CCD	Acenaphthylene	5.45	0.44
IN-CCD	Anthracene	59.57	0.3
IN-CCD	Benz(a)anthracene	184.67	0.42
IN-CCD	Benzo(a)pyrene	180.47	1.15
IN-CCD	Benzo(b)fluoranthene	212.71	0.54
IN-CCD	Benzo(e)pyrene	152.44	0.57
IN-CCD	Benzo(g,h,i)perylene	131.39	0.71
IN-CCD	Benzo(k)fluoranthene	209.96	0.74
IN-CCD	C1-Chrysenes	80.8	0.73
IN-CCD	C1-Fluoranthenes/Pyrenes	189.34	0.69
IN-CCD	C1-Fluorenes	17.92	0.24
IN-CCD	C1-Naphthalenes	17.97	0.24
IN-CCD	C1-Phenanthrenes/Anthracenes	112.47	0.31
IN-CCD	C2-Chrysenes	42.4	0.73
IN-CCD	C2-Fluoranthenes/Pyrenes	114.48	0.69
IN-CCD	C2-Fluorenes	23.4	0.24
IN-CCD	C2-Naphthalenes	26.48	0.24
IN-CCD	C2-Phenanthrenes/Anthracenes	80.61	0.31
IN-CCD	C3-Chrysenes	32.47	0.73
IN-CCD	C3-Fluoranthenes/Pyrenes	53.44	0.69
IN-CCD	C3-Fluorenes	52	0.24
IN-CCD	C3-Naphthalenes	27.62	0.24
IN-CCD	C3-Phenanthrenes/Anthracenes	51.85	0.31
IN-CCD	C4-Chrysenes	0	0.73
IN-CCD	C4-Naphthalenes	26.05	0.24
IN-CCD	C4-Phenanthrenes/Anthracenes	28.76	0.31
IN-CCD	Chrysene	268.99	0.73
IN-CCD	Dibenz(a,h)anthracene	31.16	0.55
IN-CCD	Fluoranthene	655.09	0.49
IN-CCD	Fluorene	39.71	0.24
IN-CCD	Indeno(1,2,3-cd)pyrene	145.36	0.58
IN-CCD	Naphthalene	19.52	0.24
IN-CCD	Perylene	185.56	0.34
IN-CCD	Phenanthrene	373.35	0.31
IN-CCD	Pyrene	478.61	0.69
NY-CCI	TOC (%)	1.4	0.05
NY-CCI	Acenaphthene	7.53	0.19
NY-CCI	Acenaphthylene	25.64	0.4
NY-CCI	Anthracene	47.48	0.28
NY-CCI	Benz(a)anthracene	214.14	0.39
NY-CCI	Benzo(a)pyrene	199.35	1.07
NY-CCI	Benzo(b)fluoranthene	194.01	0.5
NY-CCI	Benzo(e)pyrene	154.35	0.53
NY-CCI	Benzo(g,h,i)perylene	135.9	0.66
NY-CCI	Benzo(k)fluoranthene	214.51	0.68
NY-CCI	C1-Chrysenes	146.93	0.68
NY-CCI	C1-Fluoranthenes/Pyrenes	194.57	0.64
NY-CCI	C1-Fluorenes	10.58	0.22
NY-CCI	C1-Naphthalenes	13.48	0.22
NY-CCI	C1-Phenanthrenes/Anthracenes	133.61	0.29
NY-CCI	C2-Chrysenes	136.27	0.68
NY-CCI	C2-Fluoranthenes/Pyrenes	220.73	0.64
NY-CCI	C2-Fluorenes	23.32	0.22
NY-CCI	C2-Naphthalenes	20.4	0.22
NY-CCI	C2-Phenanthrenes/Anthracenes	129.22	0.29
NY-CCI	C3-Chrysenes	159.04	0.68
NY-CCI	C3-Fluoranthenes/Pyrenes	136.89	0.64
NY-CCI	C3-Fluorenes	47.48	0.22
NY-CCI	C3-Naphthalenes	19.63	0.22
NY-CCI	C3-Phenanthrenes/Anthracenes	104.71	0.29
NY-CCI	C4-Chrysenes	118.45	0.68
NY-CCI	C4-Naphthalenes	23.49	0.22
NY-CCI	C4-Phenanthrenes/Anthracenes	66.48	0.29
NY-CCI	Chrysene	243.62	0.68
NY-CCI	Dibenz(a,h)anthracene	38.57	0.51
NY-CCI	Fluoranthene	468.8	0.46
NY-CCI	Fluorene	13.79	0.22
NY-CCI	Indeno(1,2,3-cd)pyrene	146.53	0.54
NY-CCI	Naphthalene	10.35	0.22
NY-CCI	Perylene	58.29	0.32
NY-CCI	Phenanthrene	260.68	0.29
NY-CCI	Pyrene	381.67	0.64
IN-CCU	TOC (%)	0.803	0.05
IN-CCU	Acenaphthene	4.05	0.18
IN-CCU	Acenaphthylene	0.84	0.38
IN-CCU	Anthracene	3.65	0.27
IN-CCU	Benz(a)anthracene	11.89	0.37
IN-CCU	Benzo(a)pyrene	14.65	1.01
IN-CCU	Benzo(b)fluoranthene	16.89	0.48
IN-CCU	Benzo(e)pyrene	14.48	0.5
IN-CCU	Benzo(g,h,i)perylene	11.51	0.62
IN-CCU	Benzo(k)fluoranthene	15.36	0.65
IN-CCU	C1-Chrysenes	20.93	0.64
IN-CCU	C1-Fluoranthenes/Pyrenes	33.18	0.6
IN-CCU	C1-Fluorenes	2.94	0.21
IN-CCU	C1-Naphthalenes	2.38	0.21
IN-CCU	C1-Phenanthrenes/Anthracenes	24.95	0.27
IN-CCU	C2-Chrysenes	24.11	0.64
IN-CCU	C2-Fluoranthenes/Pyrenes	38.67	0.6
IN-CCU	C2-Fluorenes	7.4	0.21
IN-CCU	C2-Naphthalenes	6.63	0.21
IN-CCU	C2-Phenanthrenes/Anthracenes	74.79	0.27
IN-CCU	C3-Chrysenes	28.42	0.64
IN-CCU	C3-Fluoranthenes/Pyrenes	31.32	0.6
IN-CCU	C3-Fluorenes	20.41	0.21
IN-CCU	C3-Naphthalenes	14.79	0.21
IN-CCU	C3-Phenanthrenes/Anthracenes	85.86	0.27
IN-CCU	C4-Chrysenes	0	0.64
IN-CCU	C4-Naphthalenes	21.99	0.21
IN-CCU	C4-Phenanthrenes/Anthracenes	44.84	0.27
IN-CCU	Chrysene	20.02	0.64
IN-CCU	Dibenz(a,h)anthracene	2.74	0.48
IN-CCU	Fluoranthene	30.03	0.43
IN-CCU	Fluorene	4.97	0.21
IN-CCU	Indeno(1,2,3-cd)pyrene	10.75	0.51
IN-CCU	Naphthalene	1.71	0.21
IN-CCU	Perylene	34.98	0.3
IN-CCU	Phenanthrene	12.87	0.27
IN-CCU	Pyrene	29.05	0.6
MI-CLT	TOC (%)	0.146	0.05
MI-CLT	Acenaphthene	1.43	0.19
MI-CLT	Acenaphthylene	0.38	0.4
MI-CLT	Anthracene	1.65	0.28
MI-CLT	Benz(a)anthracene	14.04	0.38
MI-CLT	Benzo(a)pyrene	18.14	1.05
MI-CLT	Benzo(b)fluoranthene	28.08	0.49
MI-CLT	Benzo(e)pyrene	21.64	0.52
MI-CLT	Benzo(g,h,i)perylene	20.03	0.65
MI-CLT	Benzo(k)fluoranthene	26.45	0.67
MI-CLT	C1-Chrysenes	6.59	0.66
MI-CLT	C1-Fluoranthenes/Pyrenes	14.18	0.63
MI-CLT	C1-Fluorenes	0.96	0.21
MI-CLT	C1-Naphthalenes	0.75	0.22
MI-CLT	C1-Phenanthrenes/Anthracenes	5.82	0.28
MI-CLT	C2-Chrysenes	4.01	0.66
MI-CLT	C2-Fluoranthenes/Pyrenes	9.65	0.63
MI-CLT	C2-Fluorenes	0	0.21
MI-CLT	C2-Naphthalenes	1.53	0.22
MI-CLT	C2-Phenanthrenes/Anthracenes	5.15	0.28
MI-CLT	C3-Chrysenes	0	0.66
MI-CLT	C3-Fluoranthenes/Pyrenes	4.79	0.63
MI-CLT	C3-Fluorenes	0	0.21
MI-CLT	C3-Naphthalenes	1.82	0.22
MI-CLT	C3-Phenanthrenes/Anthracenes	4.23	0.28
MI-CLT	C4-Chrysenes	0	0.66
MI-CLT	C4-Naphthalenes	0	0.22
MI-CLT	C4-Phenanthrenes/Anthracenes	0	0.28
MI-CLT	Chrysene	29.49	0.66
MI-CLT	Dibenz(a,h)anthracene	3.48	0.5
MI-CLT	Fluoranthene	60.73	0.45
MI-CLT	Fluorene	1.98	0.21
MI-CLT	Indeno(1,2,3-cd)pyrene	20.91	0.53
MI-CLT	Naphthalene	0.9	0.22
MI-CLT	Perylene	9.51	0.31
MI-CLT	Phenanthrene	23.46	0.28
MI-CLT	Pyrene	43.26	0.63
OH-CRI	TOC (%)	0.587	0.05
OH-CRI	Acenaphthene	554.79	0.19
OH-CRI	Acenaphthylene	5.09	0.4
OH-CRI	Anthracene	57.56	0.28
OH-CRI	Benz(a)anthracene	134.46	0.39
OH-CRI	Benzo(a)pyrene	125.34	1.06
OH-CRI	Benzo(b)fluoranthene	131.44	0.5
OH-CRI	Benzo(e)pyrene	91.89	0.52
OH-CRI	Benzo(g,h,i)perylene	85	0.65
OH-CRI	Benzo(k)fluoranthene	132.18	0.67
OH-CRI	C1-Chrysenes	44.23	0.67
OH-CRI	C1-Fluoranthenes/Pyrenes	106.95	0.63
OH-CRI	C1-Fluorenes	60.1	0.22
OH-CRI	C1-Naphthalenes	21.65	0.22
OH-CRI	C1-Phenanthrenes/Anthracenes	64.62	0.28
OH-CRI	C2-Chrysenes	34.72	0.67
OH-CRI	C2-Fluoranthenes/Pyrenes	49.16	0.63
OH-CRI	C2-Fluorenes	13.33	0.22
OH-CRI	C2-Naphthalenes	36.38	0.22
OH-CRI	C2-Phenanthrenes/Anthracenes	37.17	0.28
OH-CRI	C3-Chrysenes	16.46	0.67
OH-CRI	C3-Fluoranthenes/Pyrenes	25.21	0.63
OH-CRI	C3-Fluorenes	25.21	0.22
OH-CRI	C3-Naphthalenes	30.87	0.22
OH-CRI	C3-Phenanthrenes/Anthracenes	26.85	0.28
OH-CRI	C4-Chrysenes	0	0.67
OH-CRI	C4-Naphthalenes	20.07	0.22
OH-CRI	C4-Phenanthrenes/Anthracenes	12.36	0.28
OH-CRI	Chrysene	151.32	0.67
OH-CRI	Dibenz(a,h)anthracene	19.95	0.5
OH-CRI	Fluoranthene	466.1	0.45
OH-CRI	Fluorene	786.51	0.22
OH-CRI	Indeno(1,2,3-cd)pyrene	98.2	0.54
OH-CRI	Naphthalene	66.91	0.22
OH-CRI	Perylene	40.92	0.31
OH-CRI	Phenanthrene	217.25	0.28
OH-CRI	Pyrene	329.94	0.63
OH-CRP	TOC (%)	0.141	0.05
OH-CRP	Acenaphthene	9.61	0.18
OH-CRP	Acenaphthylene	0.77	0.38
OH-CRP	Anthracene	7.13	0.26
OH-CRP	Benz(a)anthracene	47.42	0.36
OH-CRP	Benzo(a)pyrene	48.59	0.99
OH-CRP	Benzo(b)fluoranthene	65.25	0.47
OH-CRP	Benzo(e)pyrene	49.71	0.49
OH-CRP	Benzo(g,h,i)perylene	45.78	0.61
OH-CRP	Benzo(k)fluoranthene	68.94	0.63
OH-CRP	C1-Chrysenes	18.85	0.63
OH-CRP	C1-Fluoranthenes/Pyrenes	36.87	0.59
OH-CRP	C1-Fluorenes	2.23	0.2
OH-CRP	C1-Naphthalenes	7.4	0.21
OH-CRP	C1-Phenanthrenes/Anthracenes	21.8	0.27
OH-CRP	C2-Chrysenes	13.07	0.63
OH-CRP	C2-Fluoranthenes/Pyrenes	29.84	0.59
OH-CRP	C2-Fluorenes	3.09	0.2
OH-CRP	C2-Naphthalenes	4.49	0.21
OH-CRP	C2-Phenanthrenes/Anthracenes	12.92	0.27
OH-CRP	C3-Chrysenes	10.34	0.63
OH-CRP	C3-Fluoranthenes/Pyrenes	11.9	0.59
OH-CRP	C3-Fluorenes	16.31	0.2
OH-CRP	C3-Naphthalenes	3.58	0.21
OH-CRP	C3-Phenanthrenes/Anthracenes	9.26	0.27
OH-CRP	C4-Chrysenes	0	0.63
OH-CRP	C4-Naphthalenes	3.51	0.21
OH-CRP	C4-Phenanthrenes/Anthracenes	5.85	0.27
OH-CRP	Chrysene	75.25	0.63
OH-CRP	Dibenz(a,h)anthracene	9.11	0.47
OH-CRP	Fluoranthene	194.13	0.42
OH-CRP	Fluorene	9.94	0.2
OH-CRP	Indeno(1,2,3-cd)pyrene	51.87	0.5
OH-CRP	Naphthalene	3.16	0.21
OH-CRP	Perylene	13.26	0.29
OH-CRP	Phenanthrene	138.19	0.27
OH-CRP	Pyrene	141.18	0.59
OH-EBR	TOC (%)	0.717	0.05
OH-EBR	Acenaphthene	4.6	0.19
OH-EBR	Acenaphthylene	1.62	0.39
OH-EBR	Anthracene	5.54	0.27
OH-EBR	Benz(a)anthracene	9.23	0.38
OH-EBR	Benzo(a)pyrene	11.92	1.03
OH-EBR	Benzo(b)fluoranthene	23.15	0.49
OH-EBR	Benzo(e)pyrene	26.23	0.51
OH-EBR	Benzo(g,h,i)perylene	33.55	0.64
OH-EBR	Benzo(k)fluoranthene	16.73	0.66
OH-EBR	C1-Chrysenes	19.27	0.65
OH-EBR	C1-Fluoranthenes/Pyrenes	37.99	0.62
OH-EBR	C1-Fluorenes	12.91	0.21
OH-EBR	C1-Naphthalenes	191.91	0.22
OH-EBR	C1-Phenanthrenes/Anthracenes	91.84	0.28
OH-EBR	C2-Chrysenes	32.07	0.65
OH-EBR	C2-Fluoranthenes/Pyrenes	48.58	0.62
OH-EBR	C2-Fluorenes	23.85	0.21
OH-EBR	C2-Naphthalenes	253.45	0.22
OH-EBR	C2-Phenanthrenes/Anthracenes	84.35	0.28
OH-EBR	C3-Chrysenes	29.42	0.65
OH-EBR	C3-Fluoranthenes/Pyrenes	42.54	0.62
OH-EBR	C3-Fluorenes	37.1	0.21
OH-EBR	C3-Naphthalenes	223.51	0.22
OH-EBR	C3-Phenanthrenes/Anthracenes	80.39	0.28
OH-EBR	C4-Chrysenes	0	0.65
OH-EBR	C4-Naphthalenes	146.9	0.22
OH-EBR	C4-Phenanthrenes/Anthracenes	34.08	0.28
OH-EBR	Chrysene	33.72	0.65
OH-EBR	Dibenz(a,h)anthracene	3.41	0.49
OH-EBR	Fluoranthene	55.15	0.44
OH-EBR	Fluorene	6	0.21
OH-EBR	Indeno(1,2,3-cd)pyrene	14.76	0.52
OH-EBR	Naphthalene	81.64	0.22
OH-EBR	Perylene	12.15	0.31
OH-EBR	Phenanthrene	81.28	0.28
OH-EBR	Pyrene	50.78	0.62
WI-ERG	TOC (%)	2.52	0.05
WI-ERG	Acenaphthene	7.94	0.26
WI-ERG	Acenaphthylene	6.65	0.55
WI-ERG	Anthracene	42.42	0.39
WI-ERG	Benz(a)anthracene	244.96	0.54
WI-ERG	Benzo(a)pyrene	312.6	1.47
WI-ERG	Benzo(b)fluoranthene	373.52	0.69
WI-ERG	Benzo(e)pyrene	277.74	0.73
WI-ERG	Benzo(g,h,i)perylene	274.6	0.9
WI-ERG	Benzo(k)fluoranthene	333.9	0.94
WI-ERG	C1-Chrysenes	108.63	0.93
WI-ERG	C1-Fluoranthenes/Pyrenes	201.43	0.88
WI-ERG	C1-Fluorenes	6.6	0.3
WI-ERG	C1-Naphthalenes	9.02	0.31
WI-ERG	C1-Phenanthrenes/Anthracenes	84.83	0.39
WI-ERG	C2-Chrysenes	68.99	0.93
WI-ERG	C2-Fluoranthenes/Pyrenes	138.63	0.88
WI-ERG	C2-Fluorenes	10.27	0.3
WI-ERG	C2-Naphthalenes	9.88	0.31
WI-ERG	C2-Phenanthrenes/Anthracenes	61.82	0.39
WI-ERG	C3-Chrysenes	69.47	0.93
WI-ERG	C3-Fluoranthenes/Pyrenes	65.33	0.88
WI-ERG	C3-Fluorenes	36.72	0.3
WI-ERG	C3-Naphthalenes	9.46	0.31
WI-ERG	C3-Phenanthrenes/Anthracenes	36.32	0.39
WI-ERG	C4-Chrysenes	0	0.93
WI-ERG	C4-Naphthalenes	7.88	0.31
WI-ERG	C4-Phenanthrenes/Anthracenes	21.65	0.39
WI-ERG	Chrysene	374.79	0.93
WI-ERG	Dibenz(a,h)anthracene	59.42	0.7
WI-ERG	Fluoranthene	704.48	0.63
WI-ERG	Fluorene	12.73	0.3
WI-ERG	Indeno(1,2,3-cd)pyrene	294.34	0.74
WI-ERG	Naphthalene	10.29	0.31
WI-ERG	Perylene	86	0.44
WI-ERG	Phenanthrene	259.85	0.39
WI-ERG	Pyrene	527.62	0.88
NY-GBF	TOC (%)	2.84	0.05
NY-GBF	Acenaphthene	3272.8	12.12
NY-GBF	Acenaphthylene	99.51	0.51
NY-GBF	Anthracene	4740.66	17.77
NY-GBF	Benz(a)anthracene	14626.1	24.61
NY-GBF	Benzo(a)pyrene	13033.5	67.28
NY-GBF	Benzo(b)fluoranthene	13550.5	31.7
NY-GBF	Benzo(e)pyrene	9028.81	33.29
NY-GBF	Benzo(g,h,i)perylene	7552.06	41.36
NY-GBF	Benzo(k)fluoranthene	13843.8	43
NY-GBF	C1-Chrysenes	4156.35	0.85
NY-GBF	C1-Fluoranthenes/Pyrenes	9701	0.8
NY-GBF	C1-Fluorenes	536.63	0.27
NY-GBF	C1-Naphthalenes	319.21	0.28
NY-GBF	C1-Phenanthrenes/Anthracenes	4929.98	0.36
NY-GBF	C2-Chrysenes	1472.79	0.85
NY-GBF	C2-Fluoranthenes/Pyrenes	5025.86	0.8
NY-GBF	C2-Fluorenes	348.85	0.27
NY-GBF	C2-Naphthalenes	309.11	0.28
NY-GBF	C2-Phenanthrenes/Anthracenes	2099.86	0.36
NY-GBF	C3-Chrysenes	834.58	0.85
NY-GBF	C3-Fluoranthenes/Pyrenes	1838.7	0.8
NY-GBF	C3-Fluorenes	1387.65	0.27
NY-GBF	C3-Naphthalenes	213.17	0.28
NY-GBF	C3-Phenanthrenes/Anthracenes	735.95	0.36
NY-GBF	C4-Chrysenes	466.9	0.85
NY-GBF	C4-Naphthalenes	105.57	0.28
NY-GBF	C4-Phenanthrenes/Anthracenes	230.45	0.36
NY-GBF	Chrysene	16337.6	42.59
NY-GBF	Dibenz(a,h)anthracene	2211.55	31.9
NY-GBF	Fluoranthene	39923.3	28.67
NY-GBF	Fluorene	2503.12	13.72
NY-GBF	Indeno(1,2,3-cd)pyrene	8820.24	34.11
NY-GBF	Naphthalene	530.9	0.28
NY-GBF	Perylene	3123.26	19.98
NY-GBF	Phenanthrene	25038	17.98
NY-GBF	Pyrene	29704.2	40.17
WI-GCK	TOC (%)	0.256	0.05
WI-GCK	Acenaphthene	0.24	0.18
WI-GCK	Acenaphthylene	0.18	0.37
WI-GCK	Anthracene	0.34	0.26
WI-GCK	Benz(a)anthracene	5.95	0.36
WI-GCK	Benzo(a)pyrene	8.68	0.99
WI-GCK	Benzo(b)fluoranthene	16.49	0.47
WI-GCK	Benzo(e)pyrene	12.01	0.49
WI-GCK	Benzo(g,h,i)perylene	10.14	0.61
WI-GCK	Benzo(k)fluoranthene	14.54	0.63
WI-GCK	C1-Chrysenes	3.44	0.63
WI-GCK	C1-Fluoranthenes/Pyrenes	6.68	0.59
WI-GCK	C1-Fluorenes	0	0.2
WI-GCK	C1-Naphthalenes	0.27	0.21
WI-GCK	C1-Phenanthrenes/Anthracenes	2.11	0.26
WI-GCK	C2-Chrysenes	4.2	0.63
WI-GCK	C2-Fluoranthenes/Pyrenes	6.27	0.59
WI-GCK	C2-Fluorenes	0	0.2
WI-GCK	C2-Naphthalenes	0	0.21
WI-GCK	C2-Phenanthrenes/Anthracenes	2.31	0.26
WI-GCK	C3-Chrysenes	0	0.63
WI-GCK	C3-Fluoranthenes/Pyrenes	3.81	0.59
WI-GCK	C3-Fluorenes	0	0.2
WI-GCK	C3-Naphthalenes	0	0.21
WI-GCK	C3-Phenanthrenes/Anthracenes	1.78	0.26
WI-GCK	C4-Chrysenes	0	0.63
WI-GCK	C4-Naphthalenes	0	0.21
WI-GCK	C4-Phenanthrenes/Anthracenes	1.89	0.26
WI-GCK	Chrysene	17.51	0.63
WI-GCK	Dibenz(a,h)anthracene	1.95	0.47
WI-GCK	Fluoranthene	31.22	0.42
WI-GCK	Fluorene	0.51	0.2
WI-GCK	Indeno(1,2,3-cd)pyrene	11.53	0.5
WI-GCK	Naphthalene	0.41	0.21
WI-GCK	Perylene	10.33	0.29
WI-GCK	Phenanthrene	7.99	0.26
WI-GCK	Pyrene	21.44	0.59
MI-GRE	Acenaphthene	0.75	0.2
MI-GRE	Acenaphthylene	1.38	0.43
MI-GRE	Anthracene	2.47	0.3
MI-GRE	Benz(a)anthracene	25.01	0.41
MI-GRE	Benzo(a)pyrene	24.69	1.13
MI-GRE	Benzo(b)fluoranthene	25.63	0.53
MI-GRE	Benzo(e)pyrene	22.78	0.56
MI-GRE	Benzo(g,h,i)perylene	20.5	0.7
MI-GRE	Benzo(k)fluoranthene	29.45	0.72
MI-GRE	C1-Chrysenes	16.01	0.72
MI-GRE	C1-Fluoranthenes/Pyrenes	25.56	0.68
MI-GRE	C1-Fluorenes	0.79	0.23
MI-GRE	C1-Naphthalenes	0.85	0.24
MI-GRE	C1-Phenanthrenes/Anthracenes	9.2	0.3
MI-GRE	C2-Chrysenes	8.1	0.72
MI-GRE	C2-Fluoranthenes/Pyrenes	14.86	0.68
MI-GRE	C2-Fluorenes	0	0.23
MI-GRE	C2-Naphthalenes	1.61	0.24
MI-GRE	C2-Phenanthrenes/Anthracenes	9.05	0.3
MI-GRE	C3-Chrysenes	0	0.72
MI-GRE	C3-Fluoranthenes/Pyrenes	6.78	0.68
MI-GRE	C3-Fluorenes	0	0.23
MI-GRE	C3-Naphthalenes	1.36	0.24
MI-GRE	C3-Phenanthrenes/Anthracenes	5.24	0.3
MI-GRE	C4-Chrysenes	0	0.72
MI-GRE	C4-Naphthalenes	0	0.24
MI-GRE	C4-Phenanthrenes/Anthracenes	2.54	0.3
MI-GRE	Chrysene	32.52	0.72
MI-GRE	Dibenz(a,h)anthracene	4.42	0.54
MI-GRE	Fluoranthene	48.47	0.48
MI-GRE	Fluorene	0.91	0.23
MI-GRE	Indeno(1,2,3-cd)pyrene	20.33	0.57
MI-GRE	Naphthalene	2.29	0.24
MI-GRE	Perylene	6.63	0.34
MI-GRE	Phenanthrene	17.35	0.3
MI-GRE	Pyrene	46.59	0.68
NY-GRF	TOC (%)	1.07	0.05
NY-GRF	Acenaphthene	2.24	0.26
NY-GRF	Acenaphthylene	1.71	0.54
NY-GRF	Anthracene	6.13	0.38
NY-GRF	Benz(a)anthracene	31.33	0.52
NY-GRF	Benzo(a)pyrene	39.48	1.43
NY-GRF	Benzo(b)fluoranthene	54.13	0.67
NY-GRF	Benzo(e)pyrene	41.44	0.71
NY-GRF	Benzo(g,h,i)perylene	37.47	0.88
NY-GRF	Benzo(k)fluoranthene	48.57	0.91
NY-GRF	C1-Chrysenes	33.43	0.9
NY-GRF	C1-Fluoranthenes/Pyrenes	44.8	0.85
NY-GRF	C1-Fluorenes	6.93	0.29
NY-GRF	C1-Naphthalenes	3.25	0.3
NY-GRF	C1-Phenanthrenes/Anthracenes	30.87	0.38
NY-GRF	C2-Chrysenes	29.84	0.9
NY-GRF	C2-Fluoranthenes/Pyrenes	33.8	0.85
NY-GRF	C2-Fluorenes	16.32	0.29
NY-GRF	C2-Naphthalenes	9.35	0.3
NY-GRF	C2-Phenanthrenes/Anthracenes	51.71	0.38
NY-GRF	C3-Chrysenes	25.58	0.9
NY-GRF	C3-Fluoranthenes/Pyrenes	24.39	0.85
NY-GRF	C3-Fluorenes	29.91	0.29
NY-GRF	C3-Naphthalenes	10.55	0.3
NY-GRF	C3-Phenanthrenes/Anthracenes	42.6	0.38
NY-GRF	C4-Chrysenes	0	0.9
NY-GRF	C4-Naphthalenes	11	0.3
NY-GRF	C4-Phenanthrenes/Anthracenes	27.45	0.38
NY-GRF	Chrysene	60.79	0.9
NY-GRF	Dibenz(a,h)anthracene	7.2	0.68
NY-GRF	Fluoranthene	96.71	0.61
NY-GRF	Fluorene	4.4	0.29
NY-GRF	Indeno(1,2,3-cd)pyrene	39.29	0.72
NY-GRF	Naphthalene	2.1	0.3
NY-GRF	Perylene	264.84	0.42
NY-GRF	Phenanthrene	33.3	0.38
NY-GRF	Pyrene	78.8	0.85
NY-HBK	TOC (%)	3.86	0.05
NY-HBK	Acenaphthene	151.33	0.31
NY-HBK	Acenaphthylene	64.48	0.65
NY-HBK	Anthracene	427.38	0.45
NY-HBK	Benz(a)anthracene	2350.81	6.3
NY-HBK	Benzo(a)pyrene	2678.65	17.22
NY-HBK	Benzo(b)fluoranthene	2964.33	8.11
NY-HBK	Benzo(e)pyrene	2155.85	8.52
NY-HBK	Benzo(g,h,i)perylene	2061.04	10.59
NY-HBK	Benzo(k)fluoranthene	2510.87	1.1
NY-HBK	C1-Chrysenes	939.34	1.09
NY-HBK	C1-Fluoranthenes/Pyrenes	1715.58	1.03
NY-HBK	C1-Fluorenes	138.49	0.35
NY-HBK	C1-Naphthalenes	140.83	0.36
NY-HBK	C1-Phenanthrenes/Anthracenes	937.9	0.46
NY-HBK	C2-Chrysenes	444.04	1.09
NY-HBK	C2-Fluoranthenes/Pyrenes	1261.16	1.03
NY-HBK	C2-Fluorenes	116.45	0.35
NY-HBK	C2-Naphthalenes	206.33	0.36
NY-HBK	C2-Phenanthrenes/Anthracenes	597.87	0.46
NY-HBK	C3-Chrysenes	288.97	1.09
NY-HBK	C3-Fluoranthenes/Pyrenes	477.67	1.03
NY-HBK	C3-Fluorenes	339.41	0.35
NY-HBK	C3-Naphthalenes	219.58	0.36
NY-HBK	C3-Phenanthrenes/Anthracenes	271.66	0.46
NY-HBK	C4-Chrysenes	170.24	1.09
NY-HBK	C4-Naphthalenes	83.04	0.36
NY-HBK	C4-Phenanthrenes/Anthracenes	109.21	0.46
NY-HBK	Chrysene	3204.14	10.9
NY-HBK	Dibenz(a,h)anthracene	460.78	0.82
NY-HBK	Fluoranthene	6631.41	7.34
NY-HBK	Fluorene	313.8	0.35
NY-HBK	Indeno(1,2,3-cd)pyrene	2258.29	8.73
NY-HBK	Naphthalene	426.58	0.36
NY-HBK	Perylene	580.45	0.51
NY-HBK	Phenanthrene	3615.29	4.6
NY-HBK	Pyrene	5100.36	10.28
NY-ICB	TOC (%)	5.09	0.05
NY-ICB	Acenaphthene	85.85	0.24
NY-ICB	Acenaphthylene	5.1	0.51
NY-ICB	Anthracene	253.85	0.36
NY-ICB	Benz(a)anthracene	873.1	0.5
NY-ICB	Benzo(a)pyrene	905.16	1.35
NY-ICB	Benzo(b)fluoranthene	1179.55	6.38
NY-ICB	Benzo(e)pyrene	702.81	0.67
NY-ICB	Benzo(g,h,i)perylene	661.65	0.83
NY-ICB	Benzo(k)fluoranthene	945.15	0.87
NY-ICB	C1-Chrysenes	285.05	0.86
NY-ICB	C1-Fluoranthenes/Pyrenes	657.51	0.81
NY-ICB	C1-Fluorenes	29.12	0.28
NY-ICB	C1-Naphthalenes	37.27	0.28
NY-ICB	C1-Phenanthrenes/Anthracenes	313.07	0.36
NY-ICB	C2-Chrysenes	108.18	0.86
NY-ICB	C2-Fluoranthenes/Pyrenes	369.84	0.81
NY-ICB	C2-Fluorenes	26.81	0.28
NY-ICB	C2-Naphthalenes	41.48	0.28
NY-ICB	C2-Phenanthrenes/Anthracenes	147.45	0.36
NY-ICB	C3-Chrysenes	90.05	0.86
NY-ICB	C3-Fluoranthenes/Pyrenes	134.55	0.81
NY-ICB	C3-Fluorenes	133.58	0.28
NY-ICB	C3-Naphthalenes	30.48	0.28
NY-ICB	C3-Phenanthrenes/Anthracenes	60.52	0.36
NY-ICB	C4-Chrysenes	62.62	0.86
NY-ICB	C4-Naphthalenes	17.58	0.28
NY-ICB	C4-Phenanthrenes/Anthracenes	24.98	0.36
NY-ICB	Chrysene	1331.91	8.57
NY-ICB	Dibenz(a,h)anthracene	162	0.64
NY-ICB	Fluoranthene	3229.6	5.77
NY-ICB	Fluorene	133.24	0.28
NY-ICB	Indeno(1,2,3-cd)pyrene	756.59	0.69
NY-ICB	Naphthalene	43.56	0.28
NY-ICB	Perylene	236.82	0.4
NY-ICB	Phenanthrene	1656.83	3.62
NY-ICB	Pyrene	2313.62	8.09
NY-ICR	TOC (%)	0.281	0.05
NY-ICR	Acenaphthene	0.36	0.18
NY-ICR	Acenaphthylene	0.15	0.38
NY-ICR	Anthracene	0.51	0.27
NY-ICR	Benz(a)anthracene	2.72	0.37
NY-ICR	Benzo(a)pyrene	3.14	1.01
NY-ICR	Benzo(b)fluoranthene	4.87	0.48
NY-ICR	Benzo(e)pyrene	3.87	0.5
NY-ICR	Benzo(g,h,i)perylene	3.71	0.62
NY-ICR	Benzo(k)fluoranthene	4.06	0.65
NY-ICR	C1-Chrysenes	3.3	0.64
NY-ICR	C1-Fluoranthenes/Pyrenes	3.27	0.6
NY-ICR	C1-Fluorenes	0	0.21
NY-ICR	C1-Naphthalenes	0.43	0.21
NY-ICR	C1-Phenanthrenes/Anthracenes	2.13	0.27
NY-ICR	C2-Chrysenes	4.46	0.64
NY-ICR	C2-Fluoranthenes/Pyrenes	3.5	0.6
NY-ICR	C2-Fluorenes	0	0.21
NY-ICR	C2-Naphthalenes	1.52	0.21
NY-ICR	C2-Phenanthrenes/Anthracenes	2.39	0.27
NY-ICR	C3-Chrysenes	0	0.64
NY-ICR	C3-Fluoranthenes/Pyrenes	3.43	0.6
NY-ICR	C3-Fluorenes	0	0.21
NY-ICR	C3-Naphthalenes	1.09	0.21
NY-ICR	C3-Phenanthrenes/Anthracenes	2.27	0.27
NY-ICR	C4-Chrysenes	0	0.64
NY-ICR	C4-Naphthalenes	0	0.21
NY-ICR	C4-Phenanthrenes/Anthracenes	0	0.27
NY-ICR	Chrysene	4.78	0.64
NY-ICR	Dibenz(a,h)anthracene	0.69	0.48
NY-ICR	Fluoranthene	9.43	0.43
NY-ICR	Fluorene	0.55	0.21
NY-ICR	Indeno(1,2,3-cd)pyrene	3.4	0.51
NY-ICR	Naphthalene	0.43	0.21
NY-ICR	Perylene	4.32	0.3
NY-ICR	Phenanthrene	4.43	0.27
NY-ICR	Pyrene	7.04	0.6
IN-IHC	TOC (%)	6.8	0.05
IN-IHC	Acenaphthene	5310.21	12.7
IN-IHC	Acenaphthylene	617.55	0.53
IN-IHC	Anthracene	2773.65	18.63
IN-IHC	Benz(a)anthracene	10175.5	25.79
IN-IHC	Benzo(a)pyrene	9894.44	70.52
IN-IHC	Benzo(b)fluoranthene	8828.46	33.22
IN-IHC	Benzo(e)pyrene	8180.01	34.89
IN-IHC	Benzo(g,h,i)perylene	6503.61	43.35
IN-IHC	Benzo(k)fluoranthene	8326.71	45.06
IN-IHC	C1-Chrysenes	6450.55	0.89
IN-IHC	C1-Fluoranthenes/Pyrenes	13288.6	0.84
IN-IHC	C1-Fluorenes	3058.17	0.29
IN-IHC	C1-Naphthalenes	1514.69	0.3
IN-IHC	C1-Phenanthrenes/Anthracenes	11640	0.38
IN-IHC	C2-Chrysenes	3959.6	0.89
IN-IHC	C2-Fluoranthenes/Pyrenes	8009.91	0.84
IN-IHC	C2-Fluorenes	7203.52	0.29
IN-IHC	C2-Naphthalenes	8426.49	0.3
IN-IHC	C2-Phenanthrenes/Anthracenes	16946.1	0.38
IN-IHC	C3-Chrysenes	2811.92	0.89
IN-IHC	C3-Fluoranthenes/Pyrenes	5555.87	0.84
IN-IHC	C3-Fluorenes	7679.63	0.29
IN-IHC	C3-Naphthalenes	14474.7	0.3
IN-IHC	C3-Phenanthrenes/Anthracenes	11186.1	0.38
IN-IHC	C4-Chrysenes	1791.33	0.89
IN-IHC	C4-Naphthalenes	14134.1	0.3
IN-IHC	C4-Phenanthrenes/Anthracenes	5019.64	0.38
IN-IHC	Chrysene	13473.1	44.64
IN-IHC	Dibenz(a,h)anthracene	1486.72	33.43
IN-IHC	Fluoranthene	24090	30.04
IN-IHC	Fluorene	3332.93	14.38
IN-IHC	Indeno(1,2,3-cd)pyrene	6518.11	35.75
IN-IHC	Naphthalene	1344.7	14.81
IN-IHC	Perylene	2683.82	20.94
IN-IHC	Phenanthrene	8346.02	18.84
IN-IHC	Pyrene	23628.6	42.1
MI-IND	TOC (%)	0.19	0.05
MI-IND	Acenaphthene	3.57	0.18
MI-IND	Acenaphthylene	2.34	0.37
MI-IND	Anthracene	13.12	0.26
MI-IND	Benz(a)anthracene	140.09	0.36
MI-IND	Benzo(a)pyrene	129.53	0.99
MI-IND	Benzo(b)fluoranthene	170.69	0.47
MI-IND	Benzo(e)pyrene	128.46	0.49
MI-IND	Benzo(g,h,i)perylene	117.17	0.61
MI-IND	Benzo(k)fluoranthene	169.57	0.63
MI-IND	C1-Chrysenes	47.27	0.63
MI-IND	C1-Fluoranthenes/Pyrenes	92.3	0.59
MI-IND	C1-Fluorenes	1.92	0.2
MI-IND	C1-Naphthalenes	1.98	0.21
MI-IND	C1-Phenanthrenes/Anthracenes	33.35	0.26
MI-IND	C2-Chrysenes	18.67	0.63
MI-IND	C2-Fluoranthenes/Pyrenes	72.48	0.59
MI-IND	C2-Fluorenes	3.21	0.2
MI-IND	C2-Naphthalenes	4.38	0.21
MI-IND	C2-Phenanthrenes/Anthracenes	22.18	0.26
MI-IND	C3-Chrysenes	14.65	0.63
MI-IND	C3-Fluoranthenes/Pyrenes	23.13	0.59
MI-IND	C3-Fluorenes	0	0.2
MI-IND	C3-Naphthalenes	5.92	0.21
MI-IND	C3-Phenanthrenes/Anthracenes	11.44	0.26
MI-IND	C4-Chrysenes	0	0.63
MI-IND	C4-Naphthalenes	5.08	0.21
MI-IND	C4-Phenanthrenes/Anthracenes	5.25	0.26
MI-IND	Chrysene	188.87	0.63
MI-IND	Dibenz(a,h)anthracene	27.16	0.47
MI-IND	Fluoranthene	370.52	0.42
MI-IND	Fluorene	5.23	0.2
MI-IND	Indeno(1,2,3-cd)pyrene	132.11	0.5
MI-IND	Naphthalene	1.67	0.21
MI-IND	Perylene	37.08	0.29
MI-IND	Phenanthrene	113.12	0.26
MI-IND	Pyrene	276.9	0.59
MI-KAL	TOC (%)	0.236	0.05
MI-KAL	Acenaphthene	0.2	0.18
MI-KAL	Acenaphthylene	0.16	0.39
MI-KAL	Anthracene	0	0.27
MI-KAL	Benz(a)anthracene	1.88	0.38
MI-KAL	Benzo(a)pyrene	2.85	1.03
MI-KAL	Benzo(b)fluoranthene	4.9	0.48
MI-KAL	Benzo(e)pyrene	3.94	0.51
MI-KAL	Benzo(g,h,i)perylene	3.74	0.63
MI-KAL	Benzo(k)fluoranthene	4.16	0.66
MI-KAL	C1-Chrysenes	1.94	0.65
MI-KAL	C1-Fluoranthenes/Pyrenes	2.75	0.61
MI-KAL	C1-Fluorenes	0	0.21
MI-KAL	C1-Naphthalenes	0.41	0.22
MI-KAL	C1-Phenanthrenes/Anthracenes	1.2	0.27
MI-KAL	C2-Chrysenes	0	0.65
MI-KAL	C2-Fluoranthenes/Pyrenes	2	0.61
MI-KAL	C2-Fluorenes	0	0.21
MI-KAL	C2-Naphthalenes	0	0.22
MI-KAL	C2-Phenanthrenes/Anthracenes	1.6	0.27
MI-KAL	C3-Chrysenes	0	0.65
MI-KAL	C3-Fluoranthenes/Pyrenes	0	0.61
MI-KAL	C3-Fluorenes	0	0.21
MI-KAL	C3-Naphthalenes	0	0.22
MI-KAL	C3-Phenanthrenes/Anthracenes	1.41	0.27
MI-KAL	C4-Chrysenes	0	0.65
MI-KAL	C4-Naphthalenes	0	0.22
MI-KAL	C4-Phenanthrenes/Anthracenes	1.46	0.27
MI-KAL	Chrysene	4.55	0.65
MI-KAL	Dibenz(a,h)anthracene	0.6	0.49
MI-KAL	Fluoranthene	7.81	0.44
MI-KAL	Fluorene	0.34	0.21
MI-KAL	Indeno(1,2,3-cd)pyrene	3.75	0.52
MI-KAL	Naphthalene	0.48	0.22
MI-KAL	Perylene	9.73	0.3
MI-KAL	Phenanthrene	2.37	0.27
MI-KAL	Pyrene	5.89	0.61
WI-KKL	TOC (%)	2.35	0.05
WI-KKL	Acenaphthene	396.83	0.23
WI-KKL	Acenaphthylene	45.81	0.48
WI-KKL	Anthracene	1327.16	6.73
WI-KKL	Benz(a)anthracene	4125.16	9.33
WI-KKL	Benzo(a)pyrene	3810.64	25.49
WI-KKL	Benzo(b)fluoranthene	3808.66	12.01
WI-KKL	Benzo(e)pyrene	2642.78	12.61
WI-KKL	Benzo(g,h,i)perylene	2429.5	15.67
WI-KKL	Benzo(k)fluoranthene	4065	16.29
WI-KKL	C1-Chrysenes	1137.22	0.81
WI-KKL	C1-Fluoranthenes/Pyrenes	2953.57	0.76
WI-KKL	C1-Fluorenes	188.79	0.26
WI-KKL	C1-Naphthalenes	63.97	0.27
WI-KKL	C1-Phenanthrenes/Anthracenes	1421.13	0.34
WI-KKL	C2-Chrysenes	385.4	0.81
WI-KKL	C2-Fluoranthenes/Pyrenes	1215.41	0.76
WI-KKL	C2-Fluorenes	161.44	0.26
WI-KKL	C2-Naphthalenes	124.27	0.27
WI-KKL	C2-Phenanthrenes/Anthracenes	705.05	0.34
WI-KKL	C3-Chrysenes	236.63	0.81
WI-KKL	C3-Fluoranthenes/Pyrenes	486.81	0.76
WI-KKL	C3-Fluorenes	433.73	0.26
WI-KKL	C3-Naphthalenes	157.65	0.27
WI-KKL	C3-Phenanthrenes/Anthracenes	300.19	0.34
WI-KKL	C4-Chrysenes	138.56	0.81
WI-KKL	C4-Naphthalenes	125.84	0.27
WI-KKL	C4-Phenanthrenes/Anthracenes	128.59	0.34
WI-KKL	Chrysene	4820.59	16.14
WI-KKL	Dibenz(a,h)anthracene	588.66	0.6
WI-KKL	Fluoranthene	11421.7	10.86
WI-KKL	Fluorene	537.9	0.26
WI-KKL	Indeno(1,2,3-cd)pyrene	2742.79	12.92
WI-KKL	Naphthalene	82.67	0.27
WI-KKL	Perylene	790.26	0.38
WI-KKL	Phenanthrene	5870.13	6.81
WI-KKL	Pyrene	8154.5	15.22
NY-LEY	TOC (%)	4.97	0.05
NY-LEY	Acenaphthene	169.27	0.3
NY-LEY	Acenaphthylene	44.22	0.62
NY-LEY	Anthracene	424.17	0.44
NY-LEY	Benz(a)anthracene	2174.92	6.03
NY-LEY	Benzo(a)pyrene	2342.92	16.5
NY-LEY	Benzo(b)fluoranthene	2579.44	7.77
NY-LEY	Benzo(e)pyrene	1895.19	8.16
NY-LEY	Benzo(g,h,i)perylene	1798.61	10.14
NY-LEY	Benzo(k)fluoranthene	2144.83	1.05
NY-LEY	C1-Chrysenes	908.34	1.04
NY-LEY	C1-Fluoranthenes/Pyrenes	1689.17	0.98
NY-LEY	C1-Fluorenes	95.06	0.34
NY-LEY	C1-Naphthalenes	64.99	0.35
NY-LEY	C1-Phenanthrenes/Anthracenes	1000.24	0.44
NY-LEY	C2-Chrysenes	424.4	1.04
NY-LEY	C2-Fluoranthenes/Pyrenes	1204.36	0.98
NY-LEY	C2-Fluorenes	122.87	0.34
NY-LEY	C2-Naphthalenes	88.12	0.35
NY-LEY	C2-Phenanthrenes/Anthracenes	619.44	0.44
NY-LEY	C3-Chrysenes	273.92	1.04
NY-LEY	C3-Fluoranthenes/Pyrenes	466.14	0.98
NY-LEY	C3-Fluorenes	349.76	0.34
NY-LEY	C3-Naphthalenes	91.44	0.35
NY-LEY	C3-Phenanthrenes/Anthracenes	283.87	0.44
NY-LEY	C4-Chrysenes	147.38	1.04
NY-LEY	C4-Naphthalenes	59.54	0.35
NY-LEY	C4-Phenanthrenes/Anthracenes	124.84	0.44
NY-LEY	Chrysene	2896.92	10.44
NY-LEY	Dibenz(a,h)anthracene	398.39	0.78
NY-LEY	Fluoranthene	5960.5	7.03
NY-LEY	Fluorene	195.21	0.34
NY-LEY	Indeno(1,2,3-cd)pyrene	1934.46	8.36
NY-LEY	Naphthalene	88.22	0.35
NY-LEY	Perylene	503.19	0.49
NY-LEY	Phenanthrene	2999.39	4.41
NY-LEY	Pyrene	4635.78	9.85
WI-LML	TOC (%)	3.81	0.05
WI-LML	Acenaphthene	225.38	0.23
WI-LML	Acenaphthylene	35.39	0.49
WI-LML	Anthracene	271.61	0.34
WI-LML	Benz(a)anthracene	1033.7	0.48
WI-LML	Benzo(a)pyrene	1108.44	13.04
WI-LML	Benzo(b)fluoranthene	1306.49	6.14
WI-LML	Benzo(e)pyrene	984.52	0.65
WI-LML	Benzo(g,h,i)perylene	747.5	0.8
WI-LML	Benzo(k)fluoranthene	1203.27	0.83
WI-LML	C1-Chrysenes	491.61	0.83
WI-LML	C1-Fluoranthenes/Pyrenes	1183.67	0.78
WI-LML	C1-Fluorenes	89.84	0.27
WI-LML	C1-Naphthalenes	26.22	0.27
WI-LML	C1-Phenanthrenes/Anthracenes	434.26	0.35
WI-LML	C2-Chrysenes	319.37	0.83
WI-LML	C2-Fluoranthenes/Pyrenes	607.29	0.78
WI-LML	C2-Fluorenes	153.66	0.27
WI-LML	C2-Naphthalenes	85.31	0.27
WI-LML	C2-Phenanthrenes/Anthracenes	493.9	0.35
WI-LML	C3-Chrysenes	261.34	0.83
WI-LML	C3-Fluoranthenes/Pyrenes	387.53	0.78
WI-LML	C3-Fluorenes	272.8	0.27
WI-LML	C3-Naphthalenes	160.8	0.27
WI-LML	C3-Phenanthrenes/Anthracenes	402.65	0.35
WI-LML	C4-Chrysenes	162.44	0.83
WI-LML	C4-Naphthalenes	181.55	0.27
WI-LML	C4-Phenanthrenes/Anthracenes	260.86	0.35
WI-LML	Chrysene	1461.02	8.25
WI-LML	Dibenz(a,h)anthracene	191.89	0.62
WI-LML	Fluoranthene	3637.39	5.56
WI-LML	Fluorene	189.23	0.27
WI-LML	Indeno(1,2,3-cd)pyrene	928.42	0.66
WI-LML	Naphthalene	28.57	0.27
WI-LML	Perylene	307.36	0.39
WI-LML	Phenanthrene	1188.74	3.48
WI-LML	Pyrene	2724.6	7.79
MI-LRB	TOC (%)	1.35	0.05
MI-LRB	Acenaphthene	2.33	0.2
MI-LRB	Acenaphthylene	1.64	0.42
MI-LRB	Anthracene	7.22	0.29
MI-LRB	Benz(a)anthracene	41.81	0.4
MI-LRB	Benzo(a)pyrene	45.62	1.11
MI-LRB	Benzo(b)fluoranthene	60.29	0.52
MI-LRB	Benzo(e)pyrene	45.87	0.55
MI-LRB	Benzo(g,h,i)perylene	41.57	0.68
MI-LRB	Benzo(k)fluoranthene	57.01	0.71
MI-LRB	C1-Chrysenes	20.66	0.7
MI-LRB	C1-Fluoranthenes/Pyrenes	36.56	0.66
MI-LRB	C1-Fluorenes	2.29	0.23
MI-LRB	C1-Naphthalenes	1.69	0.23
MI-LRB	C1-Phenanthrenes/Anthracenes	19.55	0.3
MI-LRB	C2-Chrysenes	14.39	0.7
MI-LRB	C2-Fluoranthenes/Pyrenes	23.91	0.66
MI-LRB	C2-Fluorenes	4.07	0.23
MI-LRB	C2-Naphthalenes	4.19	0.23
MI-LRB	C2-Phenanthrenes/Anthracenes	18.25	0.3
MI-LRB	C3-Chrysenes	9.99	0.7
MI-LRB	C3-Fluoranthenes/Pyrenes	13.04	0.66
MI-LRB	C3-Fluorenes	0	0.23
MI-LRB	C3-Naphthalenes	6.08	0.23
MI-LRB	C3-Phenanthrenes/Anthracenes	14.67	0.3
MI-LRB	C4-Chrysenes	0	0.7
MI-LRB	C4-Naphthalenes	7.66	0.23
MI-LRB	C4-Phenanthrenes/Anthracenes	7.94	0.3
MI-LRB	Chrysene	64.69	0.7
MI-LRB	Dibenz(a,h)anthracene	8.1	0.52
MI-LRB	Fluoranthene	136.09	0.47
MI-LRB	Fluorene	4.95	0.23
MI-LRB	Indeno(1,2,3-cd)pyrene	43.08	0.56
MI-LRB	Naphthalene	1.65	0.23
MI-LRB	Perylene	23.47	0.33
MI-LRB	Phenanthrene	45.7	0.3
MI-LRB	Pyrene	102.35	0.66
MI-LRH	TOC (%)	0.594	0.05
MI-LRH	Acenaphthene	1.27	0.18
MI-LRH	Acenaphthylene	0.82	0.38
MI-LRH	Anthracene	2.94	0.27
MI-LRH	Benz(a)anthracene	6.02	0.37
MI-LRH	Benzo(a)pyrene	5.26	1.01
MI-LRH	Benzo(b)fluoranthene	11.09	0.47
MI-LRH	Benzo(e)pyrene	9.9	0.5
MI-LRH	Benzo(g,h,i)perylene	9.73	0.62
MI-LRH	Benzo(k)fluoranthene	6.8	0.64
MI-LRH	C1-Chrysenes	12.96	0.64
MI-LRH	C1-Fluoranthenes/Pyrenes	17.36	0.6
MI-LRH	C1-Fluorenes	5.95	0.21
MI-LRH	C1-Naphthalenes	20.98	0.21
MI-LRH	C1-Phenanthrenes/Anthracenes	55.78	0.27
MI-LRH	C2-Chrysenes	23.86	0.64
MI-LRH	C2-Fluoranthenes/Pyrenes	22.5	0.6
MI-LRH	C2-Fluorenes	13.57	0.21
MI-LRH	C2-Naphthalenes	55.14	0.21
MI-LRH	C2-Phenanthrenes/Anthracenes	61.96	0.27
MI-LRH	C3-Chrysenes	18.71	0.64
MI-LRH	C3-Fluoranthenes/Pyrenes	21.28	0.6
MI-LRH	C3-Fluorenes	29.92	0.21
MI-LRH	C3-Naphthalenes	80.14	0.21
MI-LRH	C3-Phenanthrenes/Anthracenes	62.07	0.27
MI-LRH	C4-Chrysenes	0	0.64
MI-LRH	C4-Naphthalenes	74.76	0.21
MI-LRH	C4-Phenanthrenes/Anthracenes	24.73	0.27
MI-LRH	Chrysene	25.63	0.64
MI-LRH	Dibenz(a,h)anthracene	1.04	0.48
MI-LRH	Fluoranthene	49.29	0.43
MI-LRH	Fluorene	2.71	0.21
MI-LRH	Indeno(1,2,3-cd)pyrene	4.77	0.51
MI-LRH	Naphthalene	5.67	0.21
MI-LRH	Perylene	19.16	0.3
MI-LRH	Phenanthrene	43.76	0.27
MI-LRH	Pyrene	42.41	0.6
MI-LRW	TOC (%)	0.911	0.05
MI-LRW	Acenaphthene	55.37	0.37
MI-LRW	Acenaphthylene	15.66	0.77
MI-LRW	Anthracene	537.2	0.54
MI-LRW	Benz(a)anthracene	2271.59	14.95
MI-LRW	Benzo(a)pyrene	1715.35	40.87
MI-LRW	Benzo(b)fluoranthene	1862.45	19.25
MI-LRW	Benzo(e)pyrene	1312.48	20.22
MI-LRW	Benzo(g,h,i)perylene	1121.67	25.12
MI-LRW	Benzo(k)fluoranthene	1850.36	1.31
MI-LRW	C1-Chrysenes	484.34	1.29
MI-LRW	C1-Fluoranthenes/Pyrenes	1362.17	1.22
MI-LRW	C1-Fluorenes	62.48	0.42
MI-LRW	C1-Naphthalenes	25.84	0.43
MI-LRW	C1-Phenanthrenes/Anthracenes	780.69	0.55
MI-LRW	C2-Chrysenes	177.69	1.29
MI-LRW	C2-Fluoranthenes/Pyrenes	667.74	1.22
MI-LRW	C2-Fluorenes	70.66	0.42
MI-LRW	C2-Naphthalenes	80.57	0.43
MI-LRW	C2-Phenanthrenes/Anthracenes	334.9	0.55
MI-LRW	C3-Chrysenes	107.1	1.29
MI-LRW	C3-Fluoranthenes/Pyrenes	191.64	1.22
MI-LRW	C3-Fluorenes	445.75	0.42
MI-LRW	C3-Naphthalenes	146.31	0.43
MI-LRW	C3-Phenanthrenes/Anthracenes	166.94	0.55
MI-LRW	C4-Chrysenes	63.41	1.29
MI-LRW	C4-Naphthalenes	159.81	0.43
MI-LRW	C4-Phenanthrenes/Anthracenes	66.66	0.55
MI-LRW	Chrysene	2516.68	25.87
MI-LRW	Dibenz(a,h)anthracene	335.25	0.97
MI-LRW	Fluoranthene	7421.11	17.41
MI-LRW	Fluorene	163.96	0.42
MI-LRW	Indeno(1,2,3-cd)pyrene	1308.34	20.72
MI-LRW	Naphthalene	11.29	0.43
MI-LRW	Perylene	487.78	0.61
MI-LRW	Phenanthrene	4167.49	10.92
MI-LRW	Pyrene	5237.17	24.4
WI-MAM	TOC (%)	1.06	0.05
WI-MAM	Acenaphthene	0.35	0.21
WI-MAM	Acenaphthylene	0	0.44
WI-MAM	Anthracene	1.1	0.31
WI-MAM	Benz(a)anthracene	3.83	0.43
WI-MAM	Benzo(a)pyrene	4.34	1.17
WI-MAM	Benzo(b)fluoranthene	5.13	0.55
WI-MAM	Benzo(e)pyrene	4.31	0.58
WI-MAM	Benzo(g,h,i)perylene	4.53	0.72
WI-MAM	Benzo(k)fluoranthene	4.73	0.75
WI-MAM	C1-Chrysenes	6.62	0.74
WI-MAM	C1-Fluoranthenes/Pyrenes	6.34	0.7
WI-MAM	C1-Fluorenes	0	0.24
WI-MAM	C1-Naphthalenes	0.63	0.25
WI-MAM	C1-Phenanthrenes/Anthracenes	3.57	0.31
WI-MAM	C2-Chrysenes	5.82	0.74
WI-MAM	C2-Fluoranthenes/Pyrenes	4.99	0.7
WI-MAM	C2-Fluorenes	0	0.24
WI-MAM	C2-Naphthalenes	2.17	0.25
WI-MAM	C2-Phenanthrenes/Anthracenes	8.43	0.31
WI-MAM	C3-Chrysenes	0	0.74
WI-MAM	C3-Fluoranthenes/Pyrenes	0	0.7
WI-MAM	C3-Fluorenes	0	0.24
WI-MAM	C3-Naphthalenes	1.75	0.25
WI-MAM	C3-Phenanthrenes/Anthracenes	12.39	0.31
WI-MAM	C4-Chrysenes	0	0.74
WI-MAM	C4-Naphthalenes	2.88	0.25
WI-MAM	C4-Phenanthrenes/Anthracenes	24.4	0.31
WI-MAM	Chrysene	6.8	0.74
WI-MAM	Dibenz(a,h)anthracene	0.76	0.56
WI-MAM	Fluoranthene	11.27	0.5
WI-MAM	Fluorene	0.74	0.24
WI-MAM	Indeno(1,2,3-cd)pyrene	3.91	0.59
WI-MAM	Naphthalene	0.67	0.25
WI-MAM	Perylene	11.94	0.35
WI-MAM	Phenanthrene	4.9	0.31
WI-MAM	Pyrene	8.86	0.7
WI-MEB	TOC (%)	2.76	0.05
WI-MEB	Acenaphthene	47.79	0.24
WI-MEB	Acenaphthylene	9.25	0.51
WI-MEB	Anthracene	92.08	0.35
WI-MEB	Benz(a)anthracene	519.79	0.49
WI-MEB	Benzo(a)pyrene	662.75	1.34
WI-MEB	Benzo(b)fluoranthene	767.79	0.63
WI-MEB	Benzo(e)pyrene	553.09	0.66
WI-MEB	Benzo(g,h,i)perylene	511.54	0.83
WI-MEB	Benzo(k)fluoranthene	775.13	0.86
WI-MEB	C1-Chrysenes	200.51	0.85
WI-MEB	C1-Fluoranthenes/Pyrenes	492.34	0.8
WI-MEB	C1-Fluorenes	26.57	0.27
WI-MEB	C1-Naphthalenes	7.61	0.28
WI-MEB	C1-Phenanthrenes/Anthracenes	211.67	0.36
WI-MEB	C2-Chrysenes	85.17	0.85
WI-MEB	C2-Fluoranthenes/Pyrenes	236.55	0.8
WI-MEB	C2-Fluorenes	45.62	0.27
WI-MEB	C2-Naphthalenes	22.46	0.28
WI-MEB	C2-Phenanthrenes/Anthracenes	159.06	0.36
WI-MEB	C3-Chrysenes	64.93	0.85
WI-MEB	C3-Fluoranthenes/Pyrenes	97.96	0.8
WI-MEB	C3-Fluorenes	118.75	0.27
WI-MEB	C3-Naphthalenes	36.09	0.28
WI-MEB	C3-Phenanthrenes/Anthracenes	112.5	0.36
WI-MEB	C4-Chrysenes	42.14	0.85
WI-MEB	C4-Naphthalenes	42.06	0.28
WI-MEB	C4-Phenanthrenes/Anthracenes	68.58	0.36
WI-MEB	Chrysene	837.62	0.85
WI-MEB	Dibenz(a,h)anthracene	102.45	0.64
WI-MEB	Fluoranthene	2074.77	2.86
WI-MEB	Fluorene	67.09	0.27
WI-MEB	Indeno(1,2,3-cd)pyrene	607.01	0.68
WI-MEB	Naphthalene	8.91	0.28
WI-MEB	Perylene	216.16	0.4
WI-MEB	Phenanthrene	866.79	0.36
WI-MEB	Pyrene	1583.65	4.01
WI-MEC	TOC (%)	1.98	0.05
WI-MEC	Acenaphthene	146.83	0.2
WI-MEC	Acenaphthylene	12.15	0.42
WI-MEC	Anthracene	389.23	0.3
WI-MEC	Benz(a)anthracene	1869.22	8.2
WI-MEC	Benzo(a)pyrene	2014.73	22.43
WI-MEC	Benzo(b)fluoranthene	2388.14	10.57
WI-MEC	Benzo(e)pyrene	1619.65	11.1
WI-MEC	Benzo(g,h,i)perylene	1416.46	13.79
WI-MEC	Benzo(k)fluoranthene	2297.4	14.33
WI-MEC	C1-Chrysenes	591.77	0.71
WI-MEC	C1-Fluoranthenes/Pyrenes	1370.35	0.67
WI-MEC	C1-Fluorenes	50.6	0.23
WI-MEC	C1-Naphthalenes	25.14	0.24
WI-MEC	C1-Phenanthrenes/Anthracenes	626.74	0.3
WI-MEC	C2-Chrysenes	230.19	0.71
WI-MEC	C2-Fluoranthenes/Pyrenes	892.19	0.67
WI-MEC	C2-Fluorenes	57.13	0.23
WI-MEC	C2-Naphthalenes	44.02	0.24
WI-MEC	C2-Phenanthrenes/Anthracenes	299.58	0.3
WI-MEC	C3-Chrysenes	184.66	0.71
WI-MEC	C3-Fluoranthenes/Pyrenes	302.14	0.67
WI-MEC	C3-Fluorenes	399.38	0.23
WI-MEC	C3-Naphthalenes	47.89	0.24
WI-MEC	C3-Phenanthrenes/Anthracenes	152.63	0.3
WI-MEC	C4-Chrysenes	112.11	0.71
WI-MEC	C4-Naphthalenes	41.61	0.24
WI-MEC	C4-Phenanthrenes/Anthracenes	64.26	0.3
WI-MEC	Chrysene	2672.77	14.2
WI-MEC	Dibenz(a,h)anthracene	405.39	0.53
WI-MEC	Fluoranthene	6473.39	9.56
WI-MEC	Fluorene	202.89	0.23
WI-MEC	Indeno(1,2,3-cd)pyrene	1797.58	11.37
WI-MEC	Naphthalene	28.89	0.24
WI-MEC	Perylene	494.46	0.33
WI-MEC	Phenanthrene	3247.86	5.99
WI-MEC	Pyrene	4562.8	13.39
WI-MEF	TOC (%)	8.75	0.05
WI-MEF	Acenaphthene	1.79	0.45
WI-MEF	Acenaphthylene	1.15	0.94
WI-MEF	Anthracene	3.57	0.66
WI-MEF	Benz(a)anthracene	15.52	0.91
WI-MEF	Benzo(a)pyrene	18.07	2.49
WI-MEF	Benzo(b)fluoranthene	27.41	1.17
WI-MEF	Benzo(e)pyrene	21.94	1.23
WI-MEF	Benzo(g,h,i)perylene	17.22	1.53
WI-MEF	Benzo(k)fluoranthene	25.46	1.59
WI-MEF	C1-Chrysenes	25.88	1.58
WI-MEF	C1-Fluoranthenes/Pyrenes	22.91	1.49
WI-MEF	C1-Fluorenes	0	0.51
WI-MEF	C1-Naphthalenes	2.45	0.52
WI-MEF	C1-Phenanthrenes/Anthracenes	8.85	0.67
WI-MEF	C2-Chrysenes	0	1.58
WI-MEF	C2-Fluoranthenes/Pyrenes	19.55	1.49
WI-MEF	C2-Fluorenes	0	0.51
WI-MEF	C2-Naphthalenes	5.58	0.52
WI-MEF	C2-Phenanthrenes/Anthracenes	10.9	0.67
WI-MEF	C3-Chrysenes	0	1.58
WI-MEF	C3-Fluoranthenes/Pyrenes	0	1.49
WI-MEF	C3-Fluorenes	0	0.51
WI-MEF	C3-Naphthalenes	3.96	0.52
WI-MEF	C3-Phenanthrenes/Anthracenes	13.6	0.67
WI-MEF	C4-Chrysenes	0	1.58
WI-MEF	C4-Naphthalenes	0	0.52
WI-MEF	C4-Phenanthrenes/Anthracenes	27.16	0.67
WI-MEF	Chrysene	28.26	1.58
WI-MEF	Dibenz(a,h)anthracene	3.86	1.18
WI-MEF	Fluoranthene	55.4	1.06
WI-MEF	Fluorene	3.53	0.51
WI-MEF	Indeno(1,2,3-cd)pyrene	19.07	1.26
WI-MEF	Naphthalene	3.21	0.52
WI-MEF	Perylene	72.34	0.74
WI-MEF	Phenanthrene	17.75	0.67
WI-MEF	Pyrene	40.01	1.49
WI-MER	TOC (%)	2.13	0.05
WI-MER	Acenaphthene	136.32	0.21
WI-MER	Acenaphthylene	16.55	0.45
WI-MER	Anthracene	433.56	0.31
WI-MER	Benz(a)anthracene	1881.43	4.32
WI-MER	Benzo(a)pyrene	1962.41	11.8
WI-MER	Benzo(b)fluoranthene	2107.81	5.56
WI-MER	Benzo(e)pyrene	1473.62	5.84
WI-MER	Benzo(g,h,i)perylene	1270.59	7.26
WI-MER	Benzo(k)fluoranthene	2108.31	7.54
WI-MER	C1-Chrysenes	583.01	0.75
WI-MER	C1-Fluoranthenes/Pyrenes	1297.19	0.7
WI-MER	C1-Fluorenes	52.36	0.24
WI-MER	C1-Naphthalenes	22.15	0.25
WI-MER	C1-Phenanthrenes/Anthracenes	561.58	0.32
WI-MER	C2-Chrysenes	260.67	0.75
WI-MER	C2-Fluoranthenes/Pyrenes	702.67	0.7
WI-MER	C2-Fluorenes	49.07	0.24
WI-MER	C2-Naphthalenes	30.46	0.25
WI-MER	C2-Phenanthrenes/Anthracenes	287.31	0.32
WI-MER	C3-Chrysenes	205.23	0.75
WI-MER	C3-Fluoranthenes/Pyrenes	262.97	0.7
WI-MER	C3-Fluorenes	247.27	0.24
WI-MER	C3-Naphthalenes	31.01	0.25
WI-MER	C3-Phenanthrenes/Anthracenes	139.34	0.32
WI-MER	C4-Chrysenes	132.46	0.75
WI-MER	C4-Naphthalenes	24.57	0.25
WI-MER	C4-Phenanthrenes/Anthracenes	67.24	0.32
WI-MER	Chrysene	2365.45	7.47
WI-MER	Dibenz(a,h)anthracene	353.76	0.56
WI-MER	Fluoranthene	5507.76	5.03
WI-MER	Fluorene	175.16	0.24
WI-MER	Indeno(1,2,3-cd)pyrene	1628.35	5.98
WI-MER	Naphthalene	23.24	0.25
WI-MER	Perylene	491.07	0.35
WI-MER	Phenanthrene	2574.95	3.15
WI-MER	Pyrene	3974.33	7.05
WI-MET	TOC (%)	2.29	0.05
WI-MET	Acenaphthene	86.88	0.19
WI-MET	Acenaphthylene	13.69	0.39
WI-MET	Anthracene	215.19	0.27
WI-MET	Benz(a)anthracene	1066.68	3.8
WI-MET	Benzo(a)pyrene	1144.62	10.39
WI-MET	Benzo(b)fluoranthene	1235.77	4.89
WI-MET	Benzo(e)pyrene	876.87	5.14
WI-MET	Benzo(g,h,i)perylene	844.08	6.38
WI-MET	Benzo(k)fluoranthene	910.51	0.66
WI-MET	C1-Chrysenes	299.11	0.66
WI-MET	C1-Fluoranthenes/Pyrenes	655.56	0.62
WI-MET	C1-Fluorenes	37.32	0.21
WI-MET	C1-Naphthalenes	25.76	0.22
WI-MET	C1-Phenanthrenes/Anthracenes	312.34	0.28
WI-MET	C2-Chrysenes	169.26	0.66
WI-MET	C2-Fluoranthenes/Pyrenes	387.82	0.62
WI-MET	C2-Fluorenes	41.82	0.21
WI-MET	C2-Naphthalenes	58.48	0.22
WI-MET	C2-Phenanthrenes/Anthracenes	177.52	0.28
WI-MET	C3-Chrysenes	137.25	0.66
WI-MET	C3-Fluoranthenes/Pyrenes	169.31	0.62
WI-MET	C3-Fluorenes	155.28	0.21
WI-MET	C3-Naphthalenes	65.49	0.22
WI-MET	C3-Phenanthrenes/Anthracenes	107.95	0.28
WI-MET	C4-Chrysenes	88.85	0.66
WI-MET	C4-Naphthalenes	53.44	0.22
WI-MET	C4-Phenanthrenes/Anthracenes	49.7	0.28
WI-MET	Chrysene	1358.65	6.57
WI-MET	Dibenz(a,h)anthracene	160.39	0.49
WI-MET	Fluoranthene	3341.74	4.42
WI-MET	Fluorene	106.1	0.21
WI-MET	Indeno(1,2,3-cd)pyrene	916.21	5.27
WI-MET	Naphthalene	23.67	0.22
WI-MET	Perylene	237.16	0.31
WI-MET	Phenanthrene	1675.96	2.77
WI-MET	Pyrene	2404.62	6.2
WI-MIE	TOC (%)	2.08	0.05
WI-MIE	Acenaphthene	117.97	0.2
WI-MIE	Acenaphthylene	11.93	0.41
WI-MIE	Anthracene	259.14	0.29
WI-MIE	Benz(a)anthracene	1050.34	3.96
WI-MIE	Benzo(a)pyrene	1039.89	10.84
WI-MIE	Benzo(b)fluoranthene	987.57	5.11
WI-MIE	Benzo(e)pyrene	724.89	0.54
WI-MIE	Benzo(g,h,i)perylene	587.85	0.67
WI-MIE	Benzo(k)fluoranthene	969.04	0.69
WI-MIE	C1-Chrysenes	590.02	0.69
WI-MIE	C1-Fluoranthenes/Pyrenes	1099.99	0.65
WI-MIE	C1-Fluorenes	71.27	0.22
WI-MIE	C1-Naphthalenes	16.85	0.23
WI-MIE	C1-Phenanthrenes/Anthracenes	454.64	0.29
WI-MIE	C2-Chrysenes	246.72	0.69
WI-MIE	C2-Fluoranthenes/Pyrenes	567.8	0.65
WI-MIE	C2-Fluorenes	77.13	0.22
WI-MIE	C2-Naphthalenes	42.14	0.23
WI-MIE	C2-Phenanthrenes/Anthracenes	354.8	0.29
WI-MIE	C3-Chrysenes	122.66	0.69
WI-MIE	C3-Fluoranthenes/Pyrenes	241.12	0.65
WI-MIE	C3-Fluorenes	157.71	0.22
WI-MIE	C3-Naphthalenes	68.84	0.23
WI-MIE	C3-Phenanthrenes/Anthracenes	177.49	0.29
WI-MIE	C4-Chrysenes	66.31	0.69
WI-MIE	C4-Naphthalenes	67.94	0.23
WI-MIE	C4-Phenanthrenes/Anthracenes	75.98	0.29
WI-MIE	Chrysene	1271.36	6.86
WI-MIE	Dibenz(a,h)anthracene	176.86	0.51
WI-MIE	Fluoranthene	2615.19	4.62
WI-MIE	Fluorene	142.48	0.22
WI-MIE	Indeno(1,2,3-cd)pyrene	751.26	0.55
WI-MIE	Naphthalene	24.92	0.23
WI-MIE	Perylene	242.84	0.32
WI-MIE	Phenanthrene	1395.44	2.9
WI-MIE	Pyrene	2025.15	6.47
WI-MIM	TOC (%)	5.1	0.05
WI-MIM	Acenaphthene	177.64	0.36
WI-MIM	Acenaphthylene	33.56	0.75
WI-MIM	Anthracene	330.08	0.52
WI-MIM	Benz(a)anthracene	1642.04	7.23
WI-MIM	Benzo(a)pyrene	1865.67	19.77
WI-MIM	Benzo(b)fluoranthene	2286.29	9.31
WI-MIM	Benzo(e)pyrene	1654.08	9.78
WI-MIM	Benzo(g,h,i)perylene	1317.44	1.22
WI-MIM	Benzo(k)fluoranthene	1971.89	1.26
WI-MIM	C1-Chrysenes	720.95	1.25
WI-MIM	C1-Fluoranthenes/Pyrenes	1527.49	1.18
WI-MIM	C1-Fluorenes	85.54	0.4
WI-MIM	C1-Naphthalenes	121.46	0.42
WI-MIM	C1-Phenanthrenes/Anthracenes	743.96	0.53
WI-MIM	C2-Chrysenes	299.49	1.25
WI-MIM	C2-Fluoranthenes/Pyrenes	806.9	1.18
WI-MIM	C2-Fluorenes	89.67	0.4
WI-MIM	C2-Naphthalenes	136.5	0.42
WI-MIM	C2-Phenanthrenes/Anthracenes	460.29	0.53
WI-MIM	C3-Chrysenes	191.79	1.25
WI-MIM	C3-Fluoranthenes/Pyrenes	314.81	1.18
WI-MIM	C3-Fluorenes	249.3	0.4
WI-MIM	C3-Naphthalenes	102.84	0.42
WI-MIM	C3-Phenanthrenes/Anthracenes	246.25	0.53
WI-MIM	C4-Chrysenes	110.57	1.25
WI-MIM	C4-Naphthalenes	67.8	0.42
WI-MIM	C4-Phenanthrenes/Anthracenes	135.93	0.53
WI-MIM	Chrysene	2450.37	12.52
WI-MIM	Dibenz(a,h)anthracene	348.77	0.94
WI-MIM	Fluoranthene	4749.01	8.42
WI-MIM	Fluorene	185.81	0.4
WI-MIM	Indeno(1,2,3-cd)pyrene	1777.87	10.02
WI-MIM	Naphthalene	118.02	0.42
WI-MIM	Perylene	440.07	0.59
WI-MIM	Phenanthrene	2094.64	5.28
WI-MIM	Pyrene	3621.05	11.81
WI-MIP	TOC (%)	6.98	0.05
WI-MIP	Acenaphthene	23.68	0.47
WI-MIP	Acenaphthylene	5.68	0.98
WI-MIP	Anthracene	60.72	0.69
WI-MIP	Benz(a)anthracene	404.81	0.95
WI-MIP	Benzo(a)pyrene	509.49	2.6
WI-MIP	Benzo(b)fluoranthene	649.31	1.22
WI-MIP	Benzo(e)pyrene	473.09	1.29
WI-MIP	Benzo(g,h,i)perylene	462.92	1.6
WI-MIP	Benzo(k)fluoranthene	593.64	1.66
WI-MIP	C1-Chrysenes	176.52	1.65
WI-MIP	C1-Fluoranthenes/Pyrenes	361.21	1.55
WI-MIP	C1-Fluorenes	13.23	0.53
WI-MIP	C1-Naphthalenes	5.55	0.55
WI-MIP	C1-Phenanthrenes/Anthracenes	137.03	0.69
WI-MIP	C2-Chrysenes	81.9	1.65
WI-MIP	C2-Fluoranthenes/Pyrenes	218.29	1.55
WI-MIP	C2-Fluorenes	16.51	0.53
WI-MIP	C2-Naphthalenes	10.18	0.55
WI-MIP	C2-Phenanthrenes/Anthracenes	81.19	0.69
WI-MIP	C3-Chrysenes	68.33	1.65
WI-MIP	C3-Fluoranthenes/Pyrenes	85.8	1.55
WI-MIP	C3-Fluorenes	69.57	0.53
WI-MIP	C3-Naphthalenes	11.39	0.55
WI-MIP	C3-Phenanthrenes/Anthracenes	43.42	0.69
WI-MIP	C4-Chrysenes	0	1.65
WI-MIP	C4-Naphthalenes	10.72	0.55
WI-MIP	C4-Phenanthrenes/Anthracenes	22.6	0.69
WI-MIP	Chrysene	653.63	1.65
WI-MIP	Dibenz(a,h)anthracene	103.43	1.23
WI-MIP	Fluoranthene	1250.4	1.11
WI-MIP	Fluorene	37.04	0.53
WI-MIP	Indeno(1,2,3-cd)pyrene	514.47	1.32
WI-MIP	Naphthalene	7.04	0.55
WI-MIP	Perylene	127.19	0.77
WI-MIP	Phenanthrene	484	0.69
WI-MIP	Pyrene	916.33	1.55
OH-MRW	TOC (%)	0.388	0.05
OH-MRW	Acenaphthene	1.84	0.18
OH-MRW	Acenaphthylene	3.59	0.38
OH-MRW	Anthracene	7.69	0.27
OH-MRW	Benz(a)anthracene	72.3	0.37
OH-MRW	Benzo(a)pyrene	69.46	1.01
OH-MRW	Benzo(b)fluoranthene	78.04	0.47
OH-MRW	Benzo(e)pyrene	63.07	0.5
OH-MRW	Benzo(g,h,i)perylene	54.15	0.62
OH-MRW	Benzo(k)fluoranthene	88.12	0.64
OH-MRW	C1-Chrysenes	38.94	0.64
OH-MRW	C1-Fluoranthenes/Pyrenes	63.95	0.6
OH-MRW	C1-Fluorenes	4.64	0.21
OH-MRW	C1-Naphthalenes	2.73	0.21
OH-MRW	C1-Phenanthrenes/Anthracenes	39.96	0.27
OH-MRW	C2-Chrysenes	26.96	0.64
OH-MRW	C2-Fluoranthenes/Pyrenes	47.33	0.6
OH-MRW	C2-Fluorenes	10.28	0.21
OH-MRW	C2-Naphthalenes	9.45	0.21
OH-MRW	C2-Phenanthrenes/Anthracenes	45.96	0.27
OH-MRW	C3-Chrysenes	22.15	0.64
OH-MRW	C3-Fluoranthenes/Pyrenes	26.87	0.6
OH-MRW	C3-Fluorenes	19.02	0.21
OH-MRW	C3-Naphthalenes	21.61	0.21
OH-MRW	C3-Phenanthrenes/Anthracenes	37.85	0.27
OH-MRW	C4-Chrysenes	0	0.64
OH-MRW	C4-Naphthalenes	28.36	0.21
OH-MRW	C4-Phenanthrenes/Anthracenes	17.24	0.27
OH-MRW	Chrysene	94.14	0.64
OH-MRW	Dibenz(a,h)anthracene	12.92	0.48
OH-MRW	Fluoranthene	156.94	0.43
OH-MRW	Fluorene	4.04	0.21
OH-MRW	Indeno(1,2,3-cd)pyrene	56.88	0.51
OH-MRW	Naphthalene	2.22	0.21
OH-MRW	Perylene	32.62	0.3
OH-MRW	Phenanthrene	42.55	0.27
OH-MRW	Pyrene	142.11	0.6
MI-NBC	TOC (%)	0.254	0.05
MI-NBC	Acenaphthene	0.57	0.19
MI-NBC	Acenaphthylene	0	0.39
MI-NBC	Anthracene	1.08	0.27
MI-NBC	Benz(a)anthracene	1.66	0.38
MI-NBC	Benzo(a)pyrene	1.55	1.03
MI-NBC	Benzo(b)fluoranthene	3.65	0.49
MI-NBC	Benzo(e)pyrene	2.95	0.51
MI-NBC	Benzo(g,h,i)perylene	2.35	0.63
MI-NBC	Benzo(k)fluoranthene	2.2	0.66
MI-NBC	C1-Chrysenes	4.05	0.65
MI-NBC	C1-Fluoranthenes/Pyrenes	5.64	0.62
MI-NBC	C1-Fluorenes	2.33	0.21
MI-NBC	C1-Naphthalenes	1.5	0.22
MI-NBC	C1-Phenanthrenes/Anthracenes	9.83	0.28
MI-NBC	C2-Chrysenes	4.76	0.65
MI-NBC	C2-Fluoranthenes/Pyrenes	5.82	0.62
MI-NBC	C2-Fluorenes	4.53	0.21
MI-NBC	C2-Naphthalenes	6.37	0.22
MI-NBC	C2-Phenanthrenes/Anthracenes	13.49	0.28
MI-NBC	C3-Chrysenes	0	0.65
MI-NBC	C3-Fluoranthenes/Pyrenes	4.67	0.62
MI-NBC	C3-Fluorenes	5.79	0.21
MI-NBC	C3-Naphthalenes	11.71	0.22
MI-NBC	C3-Phenanthrenes/Anthracenes	13.56	0.28
MI-NBC	C4-Chrysenes	0	0.65
MI-NBC	C4-Naphthalenes	14.15	0.22
MI-NBC	C4-Phenanthrenes/Anthracenes	5.5	0.28
MI-NBC	Chrysene	5.87	0.65
MI-NBC	Dibenz(a,h)anthracene	0	0.49
MI-NBC	Fluoranthene	12.85	0.44
MI-NBC	Fluorene	2.64	0.21
MI-NBC	Indeno(1,2,3-cd)pyrene	1.75	0.52
MI-NBC	Naphthalene	0.8	0.22
MI-NBC	Perylene	70.35	0.31
MI-NBC	Phenanthrene	9.27	0.28
MI-NBC	Pyrene	8.97	0.62
NY-NCG	TOC (%)	0.679	0.05
NY-NCG	Acenaphthene	2.44	0.19
NY-NCG	Acenaphthylene	1.13	0.41
NY-NCG	Anthracene	8.01	0.28
NY-NCG	Benz(a)anthracene	60.09	0.39
NY-NCG	Benzo(a)pyrene	79.96	1.08
NY-NCG	Benzo(b)fluoranthene	103.67	0.51
NY-NCG	Benzo(e)pyrene	73.7	0.53
NY-NCG	Benzo(g,h,i)perylene	72.38	0.66
NY-NCG	Benzo(k)fluoranthene	97.49	0.69
NY-NCG	C1-Chrysenes	30.47	0.68
NY-NCG	C1-Fluoranthenes/Pyrenes	55.94	0.64
NY-NCG	C1-Fluorenes	2.03	0.22
NY-NCG	C1-Naphthalenes	1.25	0.23
NY-NCG	C1-Phenanthrenes/Anthracenes	20.09	0.29
NY-NCG	C2-Chrysenes	13.73	0.68
NY-NCG	C2-Fluoranthenes/Pyrenes	34.74	0.64
NY-NCG	C2-Fluorenes	3.42	0.22
NY-NCG	C2-Naphthalenes	2.75	0.23
NY-NCG	C2-Phenanthrenes/Anthracenes	13.67	0.29
NY-NCG	C3-Chrysenes	15.87	0.68
NY-NCG	C3-Fluoranthenes/Pyrenes	15.39	0.64
NY-NCG	C3-Fluorenes	0	0.22
NY-NCG	C3-Naphthalenes	2.51	0.23
NY-NCG	C3-Phenanthrenes/Anthracenes	7.53	0.29
NY-NCG	C4-Chrysenes	0	0.68
NY-NCG	C4-Naphthalenes	1.93	0.23
NY-NCG	C4-Phenanthrenes/Anthracenes	5.62	0.29
NY-NCG	Chrysene	96.73	0.68
NY-NCG	Dibenz(a,h)anthracene	14.64	0.51
NY-NCG	Fluoranthene	195.25	0.46
NY-NCG	Fluorene	3.96	0.22
NY-NCG	Indeno(1,2,3-cd)pyrene	80.26	0.55
NY-NCG	Naphthalene	1.41	0.23
NY-NCG	Perylene	40.16	0.32
NY-NCG	Phenanthrene	53.5	0.29
NY-NCG	Pyrene	141.41	0.64
WI-NRL	TOC (%)	0.742	0.05
WI-NRL	Acenaphthene	18.8	0.19
WI-NRL	Acenaphthylene	4.83	0.41
WI-NRL	Anthracene	53.79	0.29
WI-NRL	Benz(a)anthracene	483.77	0.4
WI-NRL	Benzo(a)pyrene	643.18	1.08
WI-NRL	Benzo(b)fluoranthene	1037.27	5.1
WI-NRL	Benzo(e)pyrene	669.62	0.54
WI-NRL	Benzo(g,h,i)perylene	602.05	0.66
WI-NRL	Benzo(k)fluoranthene	916.72	0.69
WI-NRL	C1-Chrysenes	184.62	0.68
WI-NRL	C1-Fluoranthenes/Pyrenes	451.3	0.65
WI-NRL	C1-Fluorenes	10.27	0.22
WI-NRL	C1-Naphthalenes	2.56	0.23
WI-NRL	C1-Phenanthrenes/Anthracenes	121.61	0.29
WI-NRL	C2-Chrysenes	65.66	0.68
WI-NRL	C2-Fluoranthenes/Pyrenes	251.23	0.65
WI-NRL	C2-Fluorenes	14.4	0.22
WI-NRL	C2-Naphthalenes	4.4	0.23
WI-NRL	C2-Phenanthrenes/Anthracenes	72.99	0.29
WI-NRL	C3-Chrysenes	55.13	0.68
WI-NRL	C3-Fluoranthenes/Pyrenes	84.97	0.65
WI-NRL	C3-Fluorenes	87.65	0.22
WI-NRL	C3-Naphthalenes	6.19	0.23
WI-NRL	C3-Phenanthrenes/Anthracenes	39.39	0.29
WI-NRL	C4-Chrysenes	35.92	0.68
WI-NRL	C4-Naphthalenes	6.53	0.23
WI-NRL	C4-Phenanthrenes/Anthracenes	17.27	0.29
WI-NRL	Chrysene	1020.01	6.85
WI-NRL	Dibenz(a,h)anthracene	133.93	0.51
WI-NRL	Fluoranthene	1956.1	4.61
WI-NRL	Fluorene	30.31	0.22
WI-NRL	Indeno(1,2,3-cd)pyrene	765.32	0.55
WI-NRL	Naphthalene	6.22	0.23
WI-NRL	Perylene	153.41	0.32
WI-NRL	Phenanthrene	509.76	0.29
WI-NRL	Pyrene	1370.17	6.46
WI-OCM	TOC (%)	1.63	0.05
WI-OCM	Acenaphthene	202.82	0.21
WI-OCM	Acenaphthylene	48.44	0.45
WI-OCM	Anthracene	470.72	0.31
WI-OCM	Benz(a)anthracene	1719.14	4.32
WI-OCM	Benzo(a)pyrene	1722.06	11.81
WI-OCM	Benzo(b)fluoranthene	1809.51	5.56
WI-OCM	Benzo(e)pyrene	1305.97	5.84
WI-OCM	Benzo(g,h,i)perylene	1055.48	7.26
WI-OCM	Benzo(k)fluoranthene	1657.99	0.75
WI-OCM	C1-Chrysenes	657.45	0.75
WI-OCM	C1-Fluoranthenes/Pyrenes	1567	0.71
WI-OCM	C1-Fluorenes	97.82	0.24
WI-OCM	C1-Naphthalenes	34.75	0.25
WI-OCM	C1-Phenanthrenes/Anthracenes	729.95	0.32
WI-OCM	C2-Chrysenes	224.79	0.75
WI-OCM	C2-Fluoranthenes/Pyrenes	669.26	0.71
WI-OCM	C2-Fluorenes	96.02	0.24
WI-OCM	C2-Naphthalenes	76.56	0.25
WI-OCM	C2-Phenanthrenes/Anthracenes	399.72	0.32
WI-OCM	C3-Chrysenes	148.25	0.75
WI-OCM	C3-Fluoranthenes/Pyrenes	289.67	0.71
WI-OCM	C3-Fluorenes	265.91	0.24
WI-OCM	C3-Naphthalenes	82.12	0.25
WI-OCM	C3-Phenanthrenes/Anthracenes	199.8	0.32
WI-OCM	C4-Chrysenes	93.08	0.75
WI-OCM	C4-Naphthalenes	61.59	0.25
WI-OCM	C4-Phenanthrenes/Anthracenes	99.6	0.32
WI-OCM	Chrysene	2245.43	7.48
WI-OCM	Dibenz(a,h)anthracene	316.81	0.56
WI-OCM	Fluoranthene	5126.79	5.03
WI-OCM	Fluorene	264.57	0.24
WI-OCM	Indeno(1,2,3-cd)pyrene	1358.79	5.99
WI-OCM	Naphthalene	45.1	0.25
WI-OCM	Perylene	409.11	0.35
WI-OCM	Phenanthrene	2641.42	3.16
WI-OCM	Pyrene	3789.51	7.05
IN-PBW	TOC (%)	0.541	0.05
IN-PBW	Acenaphthene	0.94	0.2
IN-PBW	Acenaphthylene	0.78	0.41
IN-PBW	Anthracene	4.04	0.29
IN-PBW	Benz(a)anthracene	20.79	0.4
IN-PBW	Benzo(a)pyrene	25.49	1.09
IN-PBW	Benzo(b)fluoranthene	34.78	0.51
IN-PBW	Benzo(e)pyrene	24.36	0.54
IN-PBW	Benzo(g,h,i)perylene	23.71	0.67
IN-PBW	Benzo(k)fluoranthene	32.93	0.69
IN-PBW	C1-Chrysenes	11.22	0.69
IN-PBW	C1-Fluoranthenes/Pyrenes	23.39	0.65
IN-PBW	C1-Fluorenes	2.72	0.22
IN-PBW	C1-Naphthalenes	1.97	0.23
IN-PBW	C1-Phenanthrenes/Anthracenes	11.16	0.29
IN-PBW	C2-Chrysenes	7.89	0.69
IN-PBW	C2-Fluoranthenes/Pyrenes	17.44	0.65
IN-PBW	C2-Fluorenes	0	0.22
IN-PBW	C2-Naphthalenes	3.76	0.23
IN-PBW	C2-Phenanthrenes/Anthracenes	12.16	0.29
IN-PBW	C3-Chrysenes	0	0.69
IN-PBW	C3-Fluoranthenes/Pyrenes	10.7	0.65
IN-PBW	C3-Fluorenes	0	0.22
IN-PBW	C3-Naphthalenes	2.95	0.23
IN-PBW	C3-Phenanthrenes/Anthracenes	9.8	0.29
IN-PBW	C4-Chrysenes	0	0.69
IN-PBW	C4-Naphthalenes	3.05	0.23
IN-PBW	C4-Phenanthrenes/Anthracenes	7.63	0.29
IN-PBW	Chrysene	35.46	0.69
IN-PBW	Dibenz(a,h)anthracene	4.56	0.52
IN-PBW	Fluoranthene	77.06	0.46
IN-PBW	Fluorene	1.99	0.22
IN-PBW	Indeno(1,2,3-cd)pyrene	25.44	0.55
IN-PBW	Naphthalene	1.81	0.23
IN-PBW	Perylene	18.46	0.32
IN-PBW	Phenanthrene	20.35	0.29
IN-PBW	Pyrene	57	0.65
MI-PEA	TOC (%)	1.61	0.05
MI-PEA	Acenaphthene	9.9	0.21
MI-PEA	Acenaphthylene	0.86	0.44
MI-PEA	Anthracene	35.1	0.31
MI-PEA	Benz(a)anthracene	80.71	0.43
MI-PEA	Benzo(a)pyrene	67.01	1.17
MI-PEA	Benzo(b)fluoranthene	66.86	0.55
MI-PEA	Benzo(e)pyrene	49	0.58
MI-PEA	Benzo(g,h,i)perylene	44.04	0.72
MI-PEA	Benzo(k)fluoranthene	73.22	0.75
MI-PEA	C1-Chrysenes	30.89	0.74
MI-PEA	C1-Fluoranthenes/Pyrenes	70.68	0.7
MI-PEA	C1-Fluorenes	4.62	0.24
MI-PEA	C1-Naphthalenes	2.51	0.25
MI-PEA	C1-Phenanthrenes/Anthracenes	39.22	0.31
MI-PEA	C2-Chrysenes	15.31	0.74
MI-PEA	C2-Fluoranthenes/Pyrenes	26.83	0.7
MI-PEA	C2-Fluorenes	4.62	0.24
MI-PEA	C2-Naphthalenes	4.73	0.25
MI-PEA	C2-Phenanthrenes/Anthracenes	20.46	0.31
MI-PEA	C3-Chrysenes	9.23	0.74
MI-PEA	C3-Fluoranthenes/Pyrenes	12.6	0.7
MI-PEA	C3-Fluorenes	0	0.24
MI-PEA	C3-Naphthalenes	4.38	0.25
MI-PEA	C3-Phenanthrenes/Anthracenes	12.03	0.31
MI-PEA	C4-Chrysenes	0	0.74
MI-PEA	C4-Naphthalenes	4.31	0.25
MI-PEA	C4-Phenanthrenes/Anthracenes	8.05	0.31
MI-PEA	Chrysene	72.36	0.74
MI-PEA	Dibenz(a,h)anthracene	11.05	0.56
MI-PEA	Fluoranthene	225.04	0.5
MI-PEA	Fluorene	12.63	0.24
MI-PEA	Indeno(1,2,3-cd)pyrene	50.34	0.59
MI-PEA	Naphthalene	3.04	0.25
MI-PEA	Perylene	203.02	0.35
MI-PEA	Phenanthrene	95.7	0.31
MI-PEA	Pyrene	164.87	0.7
MI-PLS	TOC (%)	0.106	0.05
MI-PLS	Acenaphthene	21.83	0.17
MI-PLS	Acenaphthylene	2.28	0.37
MI-PLS	Anthracene	18.92	0.26
MI-PLS	Benz(a)anthracene	166.49	0.35
MI-PLS	Benzo(a)pyrene	122.74	0.97
MI-PLS	Benzo(b)fluoranthene	210.77	0.46
MI-PLS	Benzo(e)pyrene	150.9	0.48
MI-PLS	Benzo(g,h,i)perylene	135.31	0.6
MI-PLS	Benzo(k)fluoranthene	203.86	0.62
MI-PLS	C1-Chrysenes	57.56	0.61
MI-PLS	C1-Fluoranthenes/Pyrenes	115.37	0.58
MI-PLS	C1-Fluorenes	4.45	0.2
MI-PLS	C1-Naphthalenes	1.68	0.2
MI-PLS	C1-Phenanthrenes/Anthracenes	55.27	0.26
MI-PLS	C2-Chrysenes	23.8	0.61
MI-PLS	C2-Fluoranthenes/Pyrenes	90.39	0.58
MI-PLS	C2-Fluorenes	4.52	0.2
MI-PLS	C2-Naphthalenes	3.8	0.2
MI-PLS	C2-Phenanthrenes/Anthracenes	21.43	0.26
MI-PLS	C3-Chrysenes	16.63	0.61
MI-PLS	C3-Fluoranthenes/Pyrenes	29.51	0.58
MI-PLS	C3-Fluorenes	0	0.2
MI-PLS	C3-Naphthalenes	2.81	0.2
MI-PLS	C3-Phenanthrenes/Anthracenes	8.79	0.26
MI-PLS	C4-Chrysenes	0	0.61
MI-PLS	C4-Naphthalenes	1.56	0.2
MI-PLS	C4-Phenanthrenes/Anthracenes	4.98	0.26
MI-PLS	Chrysene	244.66	0.61
MI-PLS	Dibenz(a,h)anthracene	30.73	0.46
MI-PLS	Fluoranthene	606.49	0.41
MI-PLS	Fluorene	23.29	0.2
MI-PLS	Indeno(1,2,3-cd)pyrene	151.49	0.49
MI-PLS	Naphthalene	2.19	0.2
MI-PLS	Perylene	36.4	0.29
MI-PLS	Phenanthrene	358.38	0.26
MI-PLS	Pyrene	425.99	0.58
WI-RRC	TOC (%)	4.18	0.05
WI-RRC	Acenaphthene	23.94	0.31
WI-RRC	Acenaphthylene	7.16	0.64
WI-RRC	Anthracene	54.93	0.45
WI-RRC	Benz(a)anthracene	359.7	0.62
WI-RRC	Benzo(a)pyrene	448.77	1.7
WI-RRC	Benzo(b)fluoranthene	549.66	0.8
WI-RRC	Benzo(e)pyrene	395.57	0.84
WI-RRC	Benzo(g,h,i)perylene	353.02	1.04
WI-RRC	Benzo(k)fluoranthene	489.79	1.08
WI-RRC	C1-Chrysenes	167.58	1.07
WI-RRC	C1-Fluoranthenes/Pyrenes	292.92	1.01
WI-RRC	C1-Fluorenes	12.31	0.35
WI-RRC	C1-Naphthalenes	14.46	0.36
WI-RRC	C1-Phenanthrenes/Anthracenes	129.72	0.45
WI-RRC	C2-Chrysenes	74.14	1.07
WI-RRC	C2-Fluoranthenes/Pyrenes	187.71	1.01
WI-RRC	C2-Fluorenes	19.76	0.35
WI-RRC	C2-Naphthalenes	21.96	0.36
WI-RRC	C2-Phenanthrenes/Anthracenes	85.51	0.45
WI-RRC	C3-Chrysenes	66.68	1.07
WI-RRC	C3-Fluoranthenes/Pyrenes	85.1	1.01
WI-RRC	C3-Fluorenes	58.93	0.35
WI-RRC	C3-Naphthalenes	21.3	0.36
WI-RRC	C3-Phenanthrenes/Anthracenes	49.6	0.45
WI-RRC	C4-Chrysenes	50.66	1.07
WI-RRC	C4-Naphthalenes	17.31	0.36
WI-RRC	C4-Phenanthrenes/Anthracenes	27.29	0.45
WI-RRC	Chrysene	539.85	1.07
WI-RRC	Dibenz(a,h)anthracene	82.74	0.8
WI-RRC	Fluoranthene	1010.42	0.72
WI-RRC	Fluorene	29.32	0.35
WI-RRC	Indeno(1,2,3-cd)pyrene	426.32	0.86
WI-RRC	Naphthalene	15.61	0.36
WI-RRC	Perylene	149.76	0.5
WI-RRC	Phenanthrene	402.85	0.45
WI-RRC	Pyrene	769.56	1.01
MI-RRD	TOC (%)	0.726	0.05
MI-RRD	Acenaphthene	146.16	0.19
MI-RRD	Acenaphthylene	7.78	0.4
MI-RRD	Anthracene	158.13	0.28
MI-RRD	Benz(a)anthracene	835.52	0.39
MI-RRD	Benzo(a)pyrene	831.61	1.07
MI-RRD	Benzo(b)fluoranthene	1135.59	5.03
MI-RRD	Benzo(e)pyrene	769.25	0.53
MI-RRD	Benzo(g,h,i)perylene	750.62	0.66
MI-RRD	Benzo(k)fluoranthene	983.71	0.68
MI-RRD	C1-Chrysenes	253.47	0.68
MI-RRD	C1-Fluoranthenes/Pyrenes	537.99	0.64
MI-RRD	C1-Fluorenes	36.81	0.22
MI-RRD	C1-Naphthalenes	29.36	0.22
MI-RRD	C1-Phenanthrenes/Anthracenes	274.53	0.29
MI-RRD	C2-Chrysenes	97.05	0.68
MI-RRD	C2-Fluoranthenes/Pyrenes	359.28	0.64
MI-RRD	C2-Fluorenes	48.6	0.22
MI-RRD	C2-Naphthalenes	53.43	0.22
MI-RRD	C2-Phenanthrenes/Anthracenes	149.57	0.29
MI-RRD	C3-Chrysenes	61.03	0.68
MI-RRD	C3-Fluoranthenes/Pyrenes	121.88	0.64
MI-RRD	C3-Fluorenes	163.7	0.22
MI-RRD	C3-Naphthalenes	67.58	0.22
MI-RRD	C3-Phenanthrenes/Anthracenes	76.08	0.29
MI-RRD	C4-Chrysenes	34.63	0.68
MI-RRD	C4-Naphthalenes	59.1	0.22
MI-RRD	C4-Phenanthrenes/Anthracenes	35.05	0.29
MI-RRD	Chrysene	1271.11	6.76
MI-RRD	Dibenz(a,h)anthracene	150.94	0.51
MI-RRD	Fluoranthene	2988.93	4.55
MI-RRD	Fluorene	127.12	0.22
MI-RRD	Indeno(1,2,3-cd)pyrene	804.86	0.54
MI-RRD	Naphthalene	39.01	0.22
MI-RRD	Perylene	239.42	0.32
MI-RRD	Phenanthrene	1648.53	2.85
MI-RRD	Pyrene	2281.16	6.37
WI-RRL	TOC (%)	0.654	0.05
WI-RRL	Acenaphthene	23.16	0.19
WI-RRL	Acenaphthylene	11.46	0.39
WI-RRL	Anthracene	50.99	0.27
WI-RRL	Benz(a)anthracene	361.03	0.38
WI-RRL	Benzo(a)pyrene	274.36	1.04
WI-RRL	Benzo(b)fluoranthene	480.57	0.49
WI-RRL	Benzo(e)pyrene	349.31	0.51
WI-RRL	Benzo(g,h,i)perylene	317.83	0.64
WI-RRL	Benzo(k)fluoranthene	463.5	0.66
WI-RRL	C1-Chrysenes	129.9	0.66
WI-RRL	C1-Fluoranthenes/Pyrenes	284.99	0.62
WI-RRL	C1-Fluorenes	12.09	0.21
WI-RRL	C1-Naphthalenes	4.57	0.22
WI-RRL	C1-Phenanthrenes/Anthracenes	116.59	0.28
WI-RRL	C2-Chrysenes	56.19	0.66
WI-RRL	C2-Fluoranthenes/Pyrenes	163.73	0.62
WI-RRL	C2-Fluorenes	13.92	0.21
WI-RRL	C2-Naphthalenes	9.77	0.22
WI-RRL	C2-Phenanthrenes/Anthracenes	69.18	0.28
WI-RRL	C3-Chrysenes	43.29	0.66
WI-RRL	C3-Fluoranthenes/Pyrenes	58.54	0.62
WI-RRL	C3-Fluorenes	55.52	0.21
WI-RRL	C3-Naphthalenes	12.44	0.22
WI-RRL	C3-Phenanthrenes/Anthracenes	40.14	0.28
WI-RRL	C4-Chrysenes	0	0.66
WI-RRL	C4-Naphthalenes	11.79	0.22
WI-RRL	C4-Phenanthrenes/Anthracenes	19.66	0.28
WI-RRL	Chrysene	517.67	0.66
WI-RRL	Dibenz(a,h)anthracene	77.72	0.49
WI-RRL	Fluoranthene	1058.27	4.42
WI-RRL	Fluorene	27.32	0.21
WI-RRL	Indeno(1,2,3-cd)pyrene	381.39	0.53
WI-RRL	Naphthalene	6.07	0.22
WI-RRL	Perylene	86.38	0.31
WI-RRL	Phenanthrene	393.61	0.28
WI-RRL	Pyrene	784	0.62
MI-SAG	TOC (%)	2.24	0.05
MI-SAG	Acenaphthene	8.39	0.21
MI-SAG	Acenaphthylene	2.14	0.43
MI-SAG	Anthracene	9.56	0.3
MI-SAG	Benz(a)anthracene	55.95	0.42
MI-SAG	Benzo(a)pyrene	80.45	1.15
MI-SAG	Benzo(b)fluoranthene	104.06	0.54
MI-SAG	Benzo(e)pyrene	84.72	0.57
MI-SAG	Benzo(g,h,i)perylene	78.51	0.71
MI-SAG	Benzo(k)fluoranthene	95.27	0.74
MI-SAG	C1-Chrysenes	30.5	0.73
MI-SAG	C1-Fluoranthenes/Pyrenes	50.73	0.69
MI-SAG	C1-Fluorenes	3.07	0.23
MI-SAG	C1-Naphthalenes	6.75	0.24
MI-SAG	C1-Phenanthrenes/Anthracenes	22.07	0.31
MI-SAG	C2-Chrysenes	27.29	0.73
MI-SAG	C2-Fluoranthenes/Pyrenes	39.1	0.69
MI-SAG	C2-Fluorenes	4.47	0.23
MI-SAG	C2-Naphthalenes	9.88	0.24
MI-SAG	C2-Phenanthrenes/Anthracenes	16.57	0.31
MI-SAG	C3-Chrysenes	33.51	0.73
MI-SAG	C3-Fluoranthenes/Pyrenes	23.09	0.69
MI-SAG	C3-Fluorenes	0	0.23
MI-SAG	C3-Naphthalenes	7.03	0.24
MI-SAG	C3-Phenanthrenes/Anthracenes	20.67	0.31
MI-SAG	C4-Chrysenes	32.85	0.73
MI-SAG	C4-Naphthalenes	5.05	0.24
MI-SAG	C4-Phenanthrenes/Anthracenes	8.69	0.31
MI-SAG	Chrysene	105.8	0.73
MI-SAG	Dibenz(a,h)anthracene	13.72	0.55
MI-SAG	Fluoranthene	188.71	0.49
MI-SAG	Fluorene	10.84	0.23
MI-SAG	Indeno(1,2,3-cd)pyrene	79.43	0.58
MI-SAG	Naphthalene	8.47	0.24
MI-SAG	Perylene	32.13	0.34
MI-SAG	Phenanthrene	73.59	0.31
MI-SAG	Pyrene	146.35	0.69
OH-SCE	TOC (%)	0.958	0.05
OH-SCE	Acenaphthene	6.89	0.2
OH-SCE	Acenaphthylene	0.52	0.41
OH-SCE	Anthracene	1.94	0.29
OH-SCE	Benz(a)anthracene	4.13	0.4
OH-SCE	Benzo(a)pyrene	4.04	1.09
OH-SCE	Benzo(b)fluoranthene	6.15	0.51
OH-SCE	Benzo(e)pyrene	5.31	0.54
OH-SCE	Benzo(g,h,i)perylene	4.77	0.67
OH-SCE	Benzo(k)fluoranthene	5.23	0.7
OH-SCE	C1-Chrysenes	7.38	0.69
OH-SCE	C1-Fluoranthenes/Pyrenes	8.22	0.65
OH-SCE	C1-Fluorenes	3.48	0.22
OH-SCE	C1-Naphthalenes	8.98	0.23
OH-SCE	C1-Phenanthrenes/Anthracenes	24.44	0.29
OH-SCE	C2-Chrysenes	12.87	0.69
OH-SCE	C2-Fluoranthenes/Pyrenes	9.04	0.65
OH-SCE	C2-Fluorenes	5.79	0.22
OH-SCE	C2-Naphthalenes	30.44	0.23
OH-SCE	C2-Phenanthrenes/Anthracenes	25.68	0.29
OH-SCE	C3-Chrysenes	10.62	0.69
OH-SCE	C3-Fluoranthenes/Pyrenes	8.83	0.65
OH-SCE	C3-Fluorenes	10.77	0.22
OH-SCE	C3-Naphthalenes	37.36	0.23
OH-SCE	C3-Phenanthrenes/Anthracenes	24.67	0.29
OH-SCE	C4-Chrysenes	0	0.69
OH-SCE	C4-Naphthalenes	31.1	0.23
OH-SCE	C4-Phenanthrenes/Anthracenes	12.08	0.29
OH-SCE	Chrysene	9.87	0.69
OH-SCE	Dibenz(a,h)anthracene	0.75	0.52
OH-SCE	Fluoranthene	16.17	0.46
OH-SCE	Fluorene	5.14	0.22
OH-SCE	Indeno(1,2,3-cd)pyrene	3.72	0.55
OH-SCE	Naphthalene	2.4	0.23
OH-SCE	Perylene	33.88	0.32
OH-SCE	Phenanthrene	17.6	0.29
OH-SCE	Pyrene	12.78	0.65
NY-SCH	TOC (%)	2.02	0.05
NY-SCH	Acenaphthene	123.65	0.23
NY-SCH	Acenaphthylene	18.76	0.48
NY-SCH	Anthracene	350.88	0.33
NY-SCH	Benz(a)anthracene	2821.34	9.26
NY-SCH	Benzo(a)pyrene	3222.65	25.32
NY-SCH	Benzo(b)fluoranthene	3704.59	11.93
NY-SCH	Benzo(e)pyrene	2575.94	12.53
NY-SCH	Benzo(g,h,i)perylene	2612.95	15.56
NY-SCH	Benzo(k)fluoranthene	3498.39	16.18
NY-SCH	C1-Chrysenes	817.58	0.8
NY-SCH	C1-Fluoranthenes/Pyrenes	1741.37	0.76
NY-SCH	C1-Fluorenes	49.45	0.26
NY-SCH	C1-Naphthalenes	17.3	0.27
NY-SCH	C1-Phenanthrenes/Anthracenes	736.62	0.34
NY-SCH	C2-Chrysenes	309.45	0.8
NY-SCH	C2-Fluoranthenes/Pyrenes	1206.24	0.76
NY-SCH	C2-Fluorenes	53.89	0.26
NY-SCH	C2-Naphthalenes	24.35	0.27
NY-SCH	C2-Phenanthrenes/Anthracenes	358.9	0.34
NY-SCH	C3-Chrysenes	229.24	0.8
NY-SCH	C3-Fluoranthenes/Pyrenes	384.52	0.76
NY-SCH	C3-Fluorenes	427.74	0.26
NY-SCH	C3-Naphthalenes	24.74	0.27
NY-SCH	C3-Phenanthrenes/Anthracenes	149.94	0.34
NY-SCH	C4-Chrysenes	130.32	0.8
NY-SCH	C4-Naphthalenes	15.82	0.27
NY-SCH	C4-Phenanthrenes/Anthracenes	59.93	0.34
NY-SCH	Chrysene	3967.48	16.02
NY-SCH	Dibenz(a,h)anthracene	555.52	0.6
NY-SCH	Fluoranthene	9348.87	10.79
NY-SCH	Fluorene	166.09	0.26
NY-SCH	Indeno(1,2,3-cd)pyrene	2982.66	12.84
NY-SCH	Naphthalene	21.48	0.27
NY-SCH	Perylene	698.21	0.38
NY-SCH	Phenanthrene	3905.51	6.76
NY-SCH	Pyrene	6822.7	15.12
OH-SCO	TOC (%)	0.495	0.05
OH-SCO	Acenaphthene	1.04	0.18
OH-SCO	Acenaphthylene	0.38	0.38
OH-SCO	Anthracene	1.08	0.26
OH-SCO	Benz(a)anthracene	3.44	0.37
OH-SCO	Benzo(a)pyrene	4.08	1
OH-SCO	Benzo(b)fluoranthene	6.23	0.47
OH-SCO	Benzo(e)pyrene	5.23	0.49
OH-SCO	Benzo(g,h,i)perylene	4.58	0.61
OH-SCO	Benzo(k)fluoranthene	5.46	0.64
OH-SCO	C1-Chrysenes	5.11	0.63
OH-SCO	C1-Fluoranthenes/Pyrenes	7.35	0.6
OH-SCO	C1-Fluorenes	2.49	0.2
OH-SCO	C1-Naphthalenes	2	0.21
OH-SCO	C1-Phenanthrenes/Anthracenes	10.03	0.27
OH-SCO	C2-Chrysenes	6.45	0.63
OH-SCO	C2-Fluoranthenes/Pyrenes	6.31	0.6
OH-SCO	C2-Fluorenes	4.59	0.2
OH-SCO	C2-Naphthalenes	6.47	0.21
OH-SCO	C2-Phenanthrenes/Anthracenes	12.08	0.27
OH-SCO	C3-Chrysenes	6.24	0.63
OH-SCO	C3-Fluoranthenes/Pyrenes	4.96	0.6
OH-SCO	C3-Fluorenes	5.96	0.2
OH-SCO	C3-Naphthalenes	9.53	0.21
OH-SCO	C3-Phenanthrenes/Anthracenes	11.28	0.27
OH-SCO	C4-Chrysenes	0	0.63
OH-SCO	C4-Naphthalenes	11.94	0.21
OH-SCO	C4-Phenanthrenes/Anthracenes	6.48	0.27
OH-SCO	Chrysene	8.36	0.63
OH-SCO	Dibenz(a,h)anthracene	0.79	0.47
OH-SCO	Fluoranthene	14.13	0.43
OH-SCO	Fluorene	2.33	0.2
OH-SCO	Indeno(1,2,3-cd)pyrene	4.36	0.51
OH-SCO	Naphthalene	0.81	0.21
OH-SCO	Perylene	69.39	0.3
OH-SCO	Phenanthrene	9.25	0.27
OH-SCO	Pyrene	11.73	0.6
OH-SCT	TOC (%)	1.44	0.05
OH-SCT	Acenaphthene	34.95	0.22
OH-SCT	Acenaphthylene	4.96	0.46
OH-SCT	Anthracene	85	0.32
OH-SCT	Benz(a)anthracene	351.91	0.44
OH-SCT	Benzo(a)pyrene	353.05	1.21
OH-SCT	Benzo(b)fluoranthene	464.1	0.57
OH-SCT	Benzo(e)pyrene	312.64	0.6
OH-SCT	Benzo(g,h,i)perylene	274.33	0.74
OH-SCT	Benzo(k)fluoranthene	448.11	0.77
OH-SCT	C1-Chrysenes	158.54	0.77
OH-SCT	C1-Fluoranthenes/Pyrenes	350.44	0.72
OH-SCT	C1-Fluorenes	30.06	0.25
OH-SCT	C1-Naphthalenes	8.58	0.25
OH-SCT	C1-Phenanthrenes/Anthracenes	200.38	0.32
OH-SCT	C2-Chrysenes	134.37	0.77
OH-SCT	C2-Fluoranthenes/Pyrenes	188.49	0.72
OH-SCT	C2-Fluorenes	41.75	0.25
OH-SCT	C2-Naphthalenes	40.66	0.25
OH-SCT	C2-Phenanthrenes/Anthracenes	135.38	0.32
OH-SCT	C3-Chrysenes	46.12	0.77
OH-SCT	C3-Fluoranthenes/Pyrenes	71.71	0.72
OH-SCT	C3-Fluorenes	83.95	0.25
OH-SCT	C3-Naphthalenes	67.44	0.25
OH-SCT	C3-Phenanthrenes/Anthracenes	83.5	0.32
OH-SCT	C4-Chrysenes	27.89	0.77
OH-SCT	C4-Naphthalenes	66.74	0.25
OH-SCT	C4-Phenanthrenes/Anthracenes	50.64	0.32
OH-SCT	Chrysene	535.84	0.77
OH-SCT	Dibenz(a,h)anthracene	64.54	0.57
OH-SCT	Fluoranthene	1246.32	5.15
OH-SCT	Fluorene	62.94	0.25
OH-SCT	Indeno(1,2,3-cd)pyrene	332.09	0.61
OH-SCT	Naphthalene	7.2	0.25
OH-SCT	Perylene	105.4	0.36
OH-SCT	Phenanthrene	638.6	0.32
OH-SCT	Pyrene	888.45	0.72
MI-SJO	TOC (%)	0.85	0.05
[truncated: 628 more rows]

## Sheet: 7. PMF run details
Table S7. Positive Matrix Factorization (PMF)model settings and diagnostics for model runs with 2, 3, and 4 factors, and different convergence criteria. Convergence criteria settings are discussed in SI. Red text indicates values which violate the recommendations for a satisfactory model described in Norris et al. 2014. [n, number; BS, bootstrapping; DISP, displacement analysis]
SETTINGS
n factors		2		3		4
convergence criteria		default	relaxed	default	relaxed	default	relaxed
Run prefix		glri2f10d	glri2f10r	glri3f10d	glri3f10r	glri4f10d	glri4f10r
Constraints		none	none	none	none	none	none
Compounds downgraded to "Weak"		total only	total only	total only	total only	total only	total only
n samples		54	54	54	54	54	54
n species (including total)		30	30	30	30	30	30
n strong species		29	29	29	29	29	29
Seed Number		random	random	random	random	random	random
% Extra Modeling Uncert		0	0	0	0	0	0
n Base Model Runs		50	50	50	50	50	50
n bootstraps in BS		100	100	100	100	100	100
r2 for BS (Min. Correlation R-Value)		0.6	0.6	0.6	0.6	0.6	0.6
BS block size		2	2	2	2	2	2
DISP dQmax		4, 8, 15, 25	4, 8, 15, 25	4, 8, 15, 25	4, 8, 15, 25	4, 8, 15, 25	4, 8, 15, 25
RESULTS
	Recommendation for satisfactory model (Norris et al 2014)
All runs converged?	y	y	y	y	y	y	y
Selected base run	-	44	35	41	45	38	4
Qexpected	-	1346	1512	1263	1512	1180	1512
Qtrue	minimized	3309.8	3309.8	2139.3	2139.3	1509.5	1509.2
Qrobust	minimized	3054.3	3054.3	1921.4	1921.2	1356.6	1356.6
Qrobust/Qexpected	near 1.0	2.26917	2.02004	1.5213	1.27063	1.14966	0.897222
DISP error code	0	0	0	0	0	0	0
DISP: largest decrease in Q	< |1%|	-0.746	-1.046	-0.275	-0.323	-0.128	-1.346
DISP: %dQ	-	-0.024	-0.034	-0.014	-0.017	-0.009	-0.099
DISP: # of swaps	0	0,0	0,0	0,0,0	0,0,0	11,0,0,11	8,11,3,2
BS mapping	> 80%	100, 100	100, 100	99, 95, 100	100,97,100	96,64,100,84	99,91,63,98
BS mapping: n unmapped factors	0	0	0	0	0	2	1

## Sheet: 8. PMF solution comparison
Table S8. Sum chi-square statistics between Positive Matrix Factorization solutions and 12-compound source profiles from the literature: default versus relaxed convergence criteria for 2- and 3-factor solutions. The settings for the relaxed convergence criteria (CC) are discussed in SI.
Source	2 factors				3 factors
	default CC		relaxed CC		default CC			relaxed CC
	factor 1	factor 2	factor 1	factor 2	factor 1	factor 2	factor 3	factor 1	factor 2	factor 3
Asphalt	0.289628	0.326394	0.289645	0.32649	0.279703	0.417621	0.241642	0.276929	0.417447	0.241318
Coal average	0.170728	0.19375	0.170741	0.193812	0.123742	0.32763	0.133026	0.123846	0.327408	0.132682
Coke oven emissions	0.266055	0.273616	0.266056	0.273641	0.400566	0.24398	0.27908	0.386456	0.243938	0.279464
Creosote product	0.949006	0.98258	0.949027	0.982667	0.620865	1.32107	0.843619	0.644221	1.32063	0.842281
Creosote-treated railway ties, weathered	0.752167	0.786424	0.75219	0.786513	0.461149	1.10066	0.654899	0.481497	1.10025	0.65367
Coal-tar-sealed pavement dust, 7 city average	0.042163	0.0462746	0.0421642	0.046291	0.0643082	0.132683	0.0416645	0.0592948	0.132517	0.0416667
Coal-tar pavement sealant product	0.540098	0.567741	0.540115	0.567813	0.308856	0.837228	0.460248	0.323966	0.836863	0.459277
Diesel vehicle particulate emissions	0.440365	0.473176	0.440386	0.473263	0.230859	0.741654	0.366149	0.24468	0.741292	0.365182
Fuel-oil combustion particles	0.507148	0.526856	0.507159	0.526908	0.406009	0.68901	0.455717	0.409846	0.688761	0.45524
Gasoline vehicle particulate emissions	0.190977	0.201212	0.19099	0.201242	0.323399	0.18209	0.224189	0.311977	0.182059	0.224503
Oak wood soot particles	0.937124	0.967448	0.937146	0.967525	1.00003	1.0196	0.944622	0.995545	1.0195	0.944549
Pine wood soot particles #1	0.195965	0.193786	0.195972	0.193786	0.161416	0.328223	0.206266	0.162199	0.328013	0.20614
Pine wood soot particles #2	0.136893	0.141555	0.136898	0.141569	0.166299	0.227488	0.150014	0.162154	0.22733	0.15003
Power plant emissions	0.267362	0.296501	0.267387	0.29658	0.215808	0.453271	0.236783	0.217783	0.453028	0.236348
Residential heating	0.652043	0.681798	0.652058	0.681877	0.40718	0.947249	0.558797	0.42288	0.94689	0.557762
Tire particles	0.605235	0.636825	0.605266	0.636908	0.660399	0.701281	0.61634	0.65682	0.701158	0.616226
Traffic tunnel air	0.128973	0.145872	0.128982	0.145919	0.217977	0.162902	0.123337	0.207276	0.162808	0.123492
Used motor oil #1	0.812771	0.849408	0.812791	0.849502	0.666324	1.02913	0.731413	0.674152	1.02886	0.730662
Used motor oil #2	0.633029	0.672789	0.633055	0.672889	0.417109	0.930265	0.547265	0.431488	0.929913	0.546244
Vehicle/traffic average	0.122359	0.150321	0.122376	0.150395	0.069244	0.296816	0.0824075	0.0701319	0.296581	0.081995
Percent of Total PAHs	22.8	77.2	23.1	76.9	48.5	30.9	20.6	50.5	29	20.6
